# Supplementary material for: The impact of the inclusive financial development index on farmer entrepreneurship
Source: PLoS One. 2019 May 7;14(5):e0216466. doi: 10.1371/journal.pone.0216466 (PMC6504083; doi:10.1371/journal.pone.0216466)
Supplement: S1 File — (XLSX) [file pone.0216466.s001.xlsx]

## Sheet: Sheet1
province	time	Number of banking institutions	permeable banking institutions	area	Use of utility financial institutions various deposit balances	Use of utility financial institutions various Loan balances	Number of persons	Premium income	Affordability rate upward floating loan ratio	GDP	Number of banking institutions/area	permeable banking institutions/area	Number of banking institutions/Number of regions	permeable banking institutions/Number of regions	Use of utility financial institutions various deposit balances/GDP	Use of utility financial institutions various Loan balances/GDP	Premium income/Number of persons	Premium income/GDP	Affordability rate upward floating loan ratio
Zhejiang	2004	8905	135454	102000	17236.6	14350.8	4719.57	291	24.6	11648.7	0.0873039	1.32798	1.88682	28.7005	1.4797	1.23196	0.0616582	0.0249813	0.246
Zhejiang	2005	10009	146603	102000	20494.2	16557.7	4898	313.3	28.8	13417.7	0.0981275	1.43728	1.9132	31.0628	1.75935	1.42142	0.0639649	0.0233498	0.288
Zhejiang	2006	9889	150388	102000	25005.9	20757.8	4980	363	33.7	15718.5	0.096951	1.47439	1.98574	31.8648	2.14667	1.78198	0.0728916	0.0230939	0.337
Zhejiang	2007	10012	158942	102000	29030.3	24939.9	5060	441.94	48.9	18753.7	0.0981569	1.55825	1.97866	33.6772	2.49215	2.141	0.0873399	0.0235654	0.489
Zhejiang	2008	10122	159858	102000	35481.2	29658.7	5120	576.33	47.3	21462.7	0.0992353	1.56724	1.97695	33.8713	3.04594	2.54609	0.112564	0.0268526	0.473
Zhejiang	2009	9526	186714	102000	45112	39223.9	5180	645.5	41.1	22990.3	0.0933922	1.83053	1.839	39.5617	3.87271	3.36723	0.124614	0.028077	0.411
Zhejiang	2010	10656	196873	102000	53437.2	45288.1	5281	749.6	17	27722.3	0.104471	1.93013	2.0178	41.7142	4.5874	3.88782	0.141943	0.0270396	0.17
Zhejiang	2011	10940	199352	102000	60893	53239	5463	879.3	21.3	32319	0.107255	1.95443	2.00256	42.2394	5.22745	4.57038	0.160956	0.0272069	0.213
Zhejiang	2012	11259	210220	102000	66679	59509	5477	984.6	20.8	34606	0.110382	2.06098	2.05569	44.5422	5.72416	5.10864	0.17977	0.0284517	0.208
Zhejiang	2013	11667	223130	102000	73732	65339	5498	1110	19.8	37757	0.114382	2.18755	2.12204	47.2776	6.32963	5.60912	0.201892	0.0293985	0.198
Zhejiang	2014	12299	244884	102000	79242	71361	5508	1258	20.5	10173	0.120578	2.40082	2.23293	51.8869	6.80265	6.12609	0.228395	0.123661	0.205
Zhejiang	2015	12385	243514	102000	90302	76466	5539	1435	30.1	42886	0.121422	2.38739	2.23596	51.5966	7.75211	6.56434	0.259072	0.0334608	0.301
Zhejiang	2016	12840	244580	102000	99530	81805	5590	1785	16.7	46485	0.125882	2.39784	2.29696	51.8225	8.5443	7.02267	0.31932	0.0383995	0.167
Zhejiang	2017	12877	262471	102000	107321	90233	5657	2147	18.7462	51768	0.126245	2.57324	2.27629	55.6133	9.21313	7.74619	0.37953	0.0414735	0.187462
Liaoning	2004	12351	147139	145900	10331.8	6842.04	4217	205.5	49.1	6672	0.121088	1.44254	2.92886	31.1764	0.886944	0.587365	0.0487313	0.0308004	0.491
Liaoning	2005	8418	126084	145900	11967	7958.05	4221	224.62	51.9	8047.26	0.0825294	1.23612	1.99431	26.7151	1.02732	0.683171	0.0532149	0.0279126	0.519
Liaoning	2006	6791	120201	145900	13596.8	7922.39	4271	253.45	51.2	9304.52	0.0665784	1.17844	1.59003	25.4686	1.16724	0.680109	0.0593421	0.0272394	0.512
Liaoning	2007	8613	136615	145900	15117.8	10403.9	4298	308.06	48.2	11164.3	0.0844412	1.33936	2.00396	28.9465	1.29781	0.893137	0.0716752	0.0275933	0.482
Liaoning	2008	8423	149395	145900	18223.2	11794.6	4315	436.1	52.7	13668.6	0.0825784	1.46466	1.95203	31.6544	1.5644	1.01253	0.101066	0.0319053	0.527
Liaoning	2009	6733	134740	145900	23351.1	16222.1	4319	461.8	54.3	15212.5	0.0660098	1.32098	1.55893	28.5492	2.00461	1.39261	0.106923	0.0303566	0.543
Liaoning	2010	8457	150489	145900	27372.5	18689.8	4375	504.86	35.2	18457.3	0.0829118	1.47538	1.93303	31.8862	2.34983	1.60445	0.115397	0.0273529	0.352
Liaoning	2011	8737	155134	145900	30216.4	21621	4383	525.1	38.5	22226.7	0.0856569	1.52092	1.99338	32.8704	2.59397	1.85609	0.119804	0.0236247	0.385
Liaoning	2012	7833	154311	145900	34567.3	24730.2	4389	563	31.3	24846.4	0.0767941	1.51285	1.78469	32.696	2.96748	2.123	0.128275	0.0226592	0.313
Liaoning	2013	8838	173220	145900	38667.8	27944	4390	622.7	34.3	27213.2	0.0866471	1.69824	2.01321	36.7025	3.31949	2.39889	0.141845	0.0228823	0.343
Liaoning	2014	9256	179698	145900	41133.1	31250.5	4391.4	757	36	28626.6	0.0907451	1.76175	2.10776	38.0751	3.53113	2.68275	0.172382	0.0264439	0.36
Liaoning	2015	9550	183825	145900	46843.5	34734.6	4382.4	941.4	43.1	28669	0.0936275	1.80221	2.17917	38.9495	4.02135	2.98184	0.214814	0.0328368	0.431
Liaoning	2016	9217	187138	145900	50717.4	37290.6	4377.8	1115.7	34.6	22037.9	0.0903627	1.83469	2.1054	39.6515	4.35391	3.20127	0.254854	0.00502482	0.346
Liaoning	2017	8640.35	188566	145900	53227.2	40063.7	4368.9	1275.4	31.8731	23942	0.0847093	1.84868	1.97769	39.954	4.56937	3.43933	0.291927	0.0532704	0.318731
Jilin	2004	4732	74327	187400	3804.1	3564.1	2708.5	74.31	33.7	3122.01	0.0463922	0.728696	1.74709	15.7487	0.326569	0.305965	0.0274359	0.023802	0.337
Jilin	2005	5430	85772	187400	4374.5	3401.3	2716	75.72	38.5	3620.27	0.0532353	0.840902	1.99926	18.1737	0.375535	0.29199	0.0278792	0.0209156	0.385
Jilin	2006	5013	83408	187400	5071.8	3921.6	2723	90.6	64.9	4275.12	0.0491471	0.817725	1.84098	17.6728	0.435396	0.336656	0.0332721	0.0211924	0.649
Jilin	2007	4366	80385	187400	5398.63	4361.08	2729.82	116.8	67.6	5284.69	0.0428039	0.788088	1.59937	17.0323	0.463453	0.374383	0.0427867	0.0221016	0.676
Jilin	2008	4749	76835	187400	6433.34	4891.01	2734.21	158.92	54.8	6426.1	0.0465588	0.753284	1.73688	16.2801	0.55228	0.419876	0.0581228	0.0247304	0.548
Jilin	2009	4741	77977	187400	8405.7	6300.42	2739.55	184.9	49.1	7278.75	0.0464804	0.76448	1.73058	16.5221	0.7216	0.540869	0.0674928	0.0254027	0.491
Jilin	2010	4864	87696	187400	9702.55	7279.62	2747	239.2	36.8	8667.58	0.0476863	0.859765	1.77066	18.5814	0.83293	0.62493	0.0870768	0.0275971	0.368
Jilin	2011	4655	86789	187400	10962	8240.92	2749.41	223.4	36.4	10568.8	0.0456373	0.850873	1.69309	18.3892	0.941045	0.707454	0.0812538	0.0211376	0.364
Jilin	2012	4688	88760	187400	12812.1	9270.49	2750.4	232.5	53	11939.2	0.0459608	0.870196	1.70448	18.8068	1.09988	0.795839	0.0845332	0.0194736	0.53
Jilin	2013	4728	89310	187400	14885.9	10805.2	2751.28	266.4	35.5	13046.4	0.0463529	0.875588	1.71847	18.9233	1.27791	0.92759	0.0968277	0.0204194	0.355
Jilin	2014	4837	94667	187400	16526.3	12695.2	2752.38	330	44.8	13803.1	0.0474216	0.928108	1.75739	20.0584	1.41873	1.08984	0.119896	0.0239076	0.448
Jilin	2015	4998	97490	187400	18683.8	15308.8	2753.3	431.3	46.3	14063.1	0.049	0.955784	1.81528	20.6565	1.60394	1.31421	0.156648	0.0306688	0.463
Jilin	2016	5080	105958	187400	21154.7	17210.5	2733.03	557.1	42.9	14886.2	0.0498039	1.0388	1.85874	22.4508	1.81606	1.47746	0.20384	0.0374238	0.429
Jilin	2017	4840.92	100446	187400	21696.9	18010.3	2717.43	641.63	42.6846	15288.9	0.04746	0.984765	1.78143	21.2829	1.8626	1.54612	0.236116	0.0419669	0.426846
Heilongjiang	2004	6454	93403	454800	5313.3	4038.3	3817	127.6	50	4750	0.0632745	0.915716	1.69086	19.7906	0.456128	0.346674	0.0334294	0.0268632	0.5
Heilongjiang	2005	6063	89308	454800	6135.1	3658.5	3820	139.6	55.6	5510	0.0594412	0.875569	1.58717	18.9229	0.526677	0.314069	0.0365445	0.0253358	0.556
Heilongjiang	2006	5710	90074	454800	6923.4	3971.9	3823	157.2	46.5	6216.8	0.0559804	0.883078	1.49359	19.0852	0.59435	0.340974	0.0411195	0.0252863	0.465
Heilongjiang	2007	5906	80926	454800	7559.7	4256.3	3824	155.5	38.7	7104	0.057902	0.793392	1.54446	17.1469	0.648974	0.365388	0.0406642	0.0218891	0.387
Heilongjiang	2008	5560	100466	454800	8993.8	4532.7	3825	251.2	54.1	8310	0.0545098	0.984961	1.45359	21.2871	0.772086	0.389116	0.0656732	0.0302286	0.541
Heilongjiang	2009	5981	104144	454800	11022.8	5988.3	3826	278.4	40.9	8587	0.0586373	1.02102	1.56325	22.0664	0.946269	0.514075	0.0727653	0.0324211	0.409
Heilongjiang	2010	6027	104510	454800	12835.7	7230.5	3833	343.2	19.4	10368	0.0590882	1.02461	1.5724	22.144	1.1019	0.620713	0.0895382	0.0331019	0.194
Heilongjiang	2011	6164	109252	454800	14328.4	8548.7	3834	317.8	32.9	12582	0.0604314	1.0711	1.60772	23.1487	1.23004	0.733876	0.0828899	0.0252583	0.329
Heilongjiang	2012	6484	113943	454800	16326.6	9906.7	3834	344.1	24.9	13691	0.0635686	1.11709	1.69118	24.1427	1.40158	0.850455	0.0897496	0.0251333	0.249
Heilongjiang	2013	6470	121415	454800	18131.8	11359.4	3835	384.3	49.9	14454	0.0634314	1.19034	1.68709	25.7259	1.55655	0.975165	0.100209	0.0265878	0.499
Heilongjiang	2014	6570	124305	454800	19254.8	13391.7	3833	507.1	58.3	15039	0.0644118	1.21868	1.71406	26.3382	1.65296	1.14963	0.132298	0.033719	0.583
Heilongjiang	2015	6633	123964	454800	21218.9	16214.9	3812	591.8	49.4	15083	0.0650294	1.21533	1.74003	26.266	1.82157	1.39199	0.155247	0.0392362	0.494
Heilongjiang	2016	6557	124464	454800	22394.8	18086.2	3778.2	686	57	15386	0.0642843	1.22024	1.73548	26.3719	1.92251	1.55264	0.181568	0.044586	0.57
Heilongjiang	2017	6607.27	131171	454800	23615.1	19208.4	3788.7	931.4	45.4077	16199.9	0.0647771	1.28599	1.74394	27.793	2.02727	1.64897	0.245836	0.0574942	0.454077
Shandong	2004	13468	170407	153800	14916.1	11782.8	9180	317.2	30.3	15021.8	0.132039	1.67066	1.4671	36.1065	1.28049	1.01151	0.0345534	0.0211159	0.303
Shandong	2005	14978	192623	153800	17103.5	13381.7	9248	340.8	32.1	18366.9	0.146843	1.88846	1.61959	40.8137	1.46828	1.14877	0.0368512	0.0185551	0.321
Shandong	2006	14163	192091	153800	19634	15709.6	9309	396.2	36.5	21900.2	0.138853	1.88325	1.52143	40.701	1.68551	1.34861	0.042561	0.0180912	0.365
Shandong	2007	13961	181106	153800	22072.2	17545.1	9367	501.7	39.2	25776.9	0.136873	1.77555	1.49045	38.3734	1.89482	1.50619	0.0535604	0.0194632	0.392
Shandong	2008	12155	172487	153800	26930.2	20053.9	9417	674.23	51.5	30933.3	0.119167	1.69105	1.29075	36.5472	2.31186	1.72156	0.0715971	0.0217963	0.515
Shandong	2009	13557	182139	153800	35170.7	27385.9	9470	792.9	46.3	33896.7	0.132912	1.78568	1.43157	38.5923	3.01928	2.35098	0.0837276	0.0233917	0.463
Shandong	2010	13473	191763	153800	41653.7	32536.3	9579	935.1	26	39169.9	0.132088	1.88003	1.40651	40.6315	3.57582	2.79313	0.0976198	0.0238729	0.26
Shandong	2011	13565	205989	153800	46986.5	37521.9	9637	1036.1	28.4	45361.8	0.13299	2.0195	1.4076	43.6457	4.03363	3.22112	0.107513	0.0228408	0.284
Shandong	2012	13698	215113	153800	55386.4	42899.9	9685	1128	26.9	50013.2	0.134294	2.10895	1.41435	45.5789	4.75473	3.68281	0.116469	0.022554	0.269
Shandong	2013	14217	227637	153800	62077.9	44761.3	9733	1101.4	30.6	55230.3	0.139382	2.23174	1.4607	48.2326	5.32917	3.8426	0.113161	0.0199419	0
Shandong	2014	14365	240604	153800	67498.3	50058.6	9789	1251.8	34.3	59426.6	0.140833	2.35886	1.46746	50.9801	5.79449	4.29736	0.127878	0.0210646	0.343
Shandong	2015	14618	221424	153800	74524.2	55437	9847	1543.5	45.1	67008.2	0.143314	2.17082	1.48451	46.9161	6.39764	4.75907	0.156748	0.0230345	0.451
Shandong	2016	15328	248782	153800	85683.5	65243.5	9877.06	2302	34.4	68024.5	0.150275	2.43904	1.55188	52.7129	7.35563	5.60093	0.233065	0.0338408	0.344
Shandong	2017	14504.7	243897	153800	91018.7	70873.9	10005.8	2738.1	36.0787	72678.2	0.142203	2.39115	1.44962	51.6779	7.81364	6.08428	0.27365	0.0376743	0.360787
Shanxi	2004	6857	75602	156300	5885.7	4107.6	3335.07	103.9	27.8	3663.3	0.0672255	0.741196	2.05603	16.0188	0.505267	0.352623	0.0311538	0.0283624	0.278
Shanxi	2005	6642	78349	156300	7151.2	4328.9	3355.21	121.8	27.4	4121.2	0.0651176	0.768127	1.97961	16.6009	0.613905	0.371621	0.0363018	0.0295545	0.274
Shanxi	2006	6396	89265	156300	8656	4878.7	3374.6	141	37.08	4746.5	0.0627059	0.875147	1.89534	18.9138	0.743087	0.418819	0.0417827	0.0297061	0.3708
Shanxi	2007	4432	79225	156300	10111.9	5514.2	3392.58	180.3	41.9	6406.9	0.043451	0.776716	1.30638	16.7865	0.868071	0.473375	0.0531454	0.0281415	0.419
Shanxi	2008	5174	84375	156300	12827.6	6041.89	3410.64	260.89	60.4	6938.7	0.0507255	0.827206	1.51702	17.8777	1.1012	0.518675	0.076493	0.0375993	0.604
Shanxi	2009	5683	91316	156300	15759.8	7915.4	3427.36	289.2	54.9	7365.7	0.0557157	0.895255	1.65813	19.3484	1.35292	0.679509	0.0843798	0.0392631	0.549
Shanxi	2010	5477	92582	156300	18639.8	9728.7	3574	365.3	25.8	9823.2	0.0536961	0.907667	1.53246	19.6166	1.60016	0.835175	0.10221	0.0371875	0.258
Shanxi	2011	6207	105239	156300	21003.2	11265.6	3593.28	364.7	39.6	11100.2	0.0608529	1.03175	1.72739	22.2984	1.80305	0.967112	0.101495	0.0328553	0.396
Shanxi	2012	6168	106862	156300	24157	13211.3	3610.83	384.6	36.1	12112.8	0.0604706	1.04767	1.70819	22.6423	2.07379	1.13414	0.106513	0.0317515	0.361
Shanxi	2013	6762	118981	156300	26269	15025.5	3630	412.4	31.1	12602.2	0.0662941	1.16648	1.86281	25.2101	2.2551	1.28989	0.113609	0.0327244	0.311
Shanxi	2014	5793	110456	156300	26943	16559	3648	465.4	35.6	12761.5	0.0567941	1.0829	1.58799	23.4038	2.31296	1.42153	0.127577	0.0364691	0.356
Shanxi	2015	6692	116837	156300	28641.4	18574.8	3664	586.7	33.7	12766.5	0.0656078	1.14546	1.82642	24.7559	2.45876	1.59458	0.160126	0.0459562	0.337
Shanxi	2016	7068	124394	156300	30869.1	20356.5	3681.64	700.6	22.2	12928.3	0.0692941	1.21955	1.9198	26.3571	2.65	1.74753	0.190296	0.0541912	0.222
Shanxi	2017	6434.92	126734	156300	32844.9	22573.8	3702.35	823.9	32.4169	14973.5	0.0630875	1.24249	1.73806	26.8529	2.81962	1.93788	0.222534	0.0550239	0.324169
Shanxi	2004	6863	71927	205600	5380.28	3829.58	3705.2	82.57	48.7	3175.58	0.0672843	0.705167	1.85226	15.2402	0.461878	0.328756	0.0222849	0.0260015	0.487
Shanxi	2005	6748	72877	205600	6446.48	3983.19	3720	97.39	61.94	3933.72	0.0661569	0.71448	1.81398	15.4414	0.553408	0.341943	0.0261801	0.0247577	0.6194
Shanxi	2006	6416	73441	205600	7452.53	4463.21	3735.05	116.18	49.49	4743.61	0.062902	0.72001	1.71778	15.561	0.639774	0.383151	0.0311053	0.0244919	0.4949
Shanxi	2007	6313	73774	205600	8501.39	5121.16	3748	150.5	55	5757.29	0.0618922	0.723275	1.68436	15.6315	0.729814	0.439634	0.0401547	0.0261408	0.55
Shanxi	2008	6505	76068	205600	10790.9	6056.82	3762	217.78	60.8	7314.58	0.0637745	0.745765	1.72913	16.1176	0.926358	0.519957	0.0578894	0.0297734	0.608
Shanxi	2009	6242	77026	205600	14043.4	8457.65	3772	259.6	53.7	8169.8	0.0611961	0.755157	1.65483	16.3206	1.20558	0.72606	0.0688229	0.0317756	0.537
Shanxi	2010	6375	78958	205600	16590.5	10222.2	3735	333.8	51.3	10123.5	0.0625	0.774098	1.70683	16.7299	1.42424	0.87754	0.0893708	0.0329729	0.513
Shanxi	2011	6446	86850	205600	19348.7	12097.3	3743	343.7	32.4	12512.3	0.0631961	0.851471	1.72215	18.4021	1.66101	1.03851	0.0918247	0.027469	0.324
Shanxi	2012	6511	87677	205600	22843.4	14138.2	3753	365.3	32.5	14453.7	0.0638333	0.859578	1.73488	18.5773	1.96102	1.21371	0.0973355	0.0252738	0.325
Shanxi	2013	6630	94595	205600	25736.7	16537.7	3764	417.5	37.8	16205.5	0.065	0.927402	1.76142	20.0431	2.20941	1.4197	0.110919	0.0257629	0.378
Shanxi	2014	6749	96798	205600	28288.7	19174	3775	476.8	44.8	17689.9	0.0661667	0.949	1.78781	20.5099	2.42849	1.64602	0.126305	0.0269532	0.448
Shanxi	2015	7097	99005	205600	32685.3	22096.8	3793	572.4	57.4	18021.9	0.0695784	0.970637	1.87108	20.9775	2.80592	1.89694	0.15091	0.0317614	0.574
Shanxi	2016	7034	101724	205600	35707.4	24224.4	3812.6	714.7	37.8	19165.4	0.0689608	0.997294	1.84494	21.5537	3.06535	2.07958	0.187457	0.0372912	0.378
Shanxi	2017	6812.62	103069	205600	38153.3	26924.5	3835.44	868.69	38.8808	21898.8	0.0667903	1.01048	1.77623	21.8387	3.27532	2.31137	0.22649	0.0396684	0.388808
Hebei	2004	10979	138131	187700	9249.9	6152.2	6808.75	205.4	35.9	8836.9	0.107637	1.35423	1.61248	29.2677	0.794071	0.528145	0.0301671	0.0232434	0.359
Hebei	2005	10720	135512	187700	10764.9	6415.2	6850.8	217.3	35	10116.6	0.105098	1.32855	1.56478	28.7128	0.924129	0.550722	0.0317189	0.0214795	0.35
Hebei	2006	10232	136032	187700	12551.6	7411.9	6897.8	253.4	33.7	11613.7	0.100314	1.33365	1.48337	28.823	1.07751	0.636286	0.0367364	0.0218191	0.337
Hebei	2007	10048	147219	187700	14355.6	8397.8	6943.2	332.3	43	13863.5	0.0985098	1.44332	1.44717	31.1933	1.23238	0.720922	0.0478598	0.0239694	0.43
Hebei	2008	9952	140134	187700	17709	9453.3	6989	480.5	49.1	15478.7	0.0975686	1.37386	1.42395	29.6921	1.52026	0.811533	0.0687509	0.0310427	0.491
Hebei	2009	9966	149025	187700	22361.4	13123.8	7034.4	601.1	46.4	17026.6	0.0977059	1.46103	1.41675	31.576	1.91965	1.12663	0.0854515	0.0353036	0.464
Hebei	2010	9902	162492	187700	26099	15755.7	7194	746.4	23.6	20394.3	0.0970784	1.59306	1.37642	34.4294	2.24051	1.35257	0.103753	0.0365985	0.236
Hebei	2011	9985	151765	187700	29563.8	18144	7241	732.9	30.6	24515.8	0.0978922	1.48789	1.37895	32.1565	2.53795	1.5576	0.101215	0.0298951	0.306
Hebei	2012	9985	159758	187700	34013	20850.9	7288	766.2	25.6	26575	0.0978922	1.56625	1.37006	33.8501	2.9199	1.78998	0.105132	0.0288316	0.256
Hebei	2013	10503	163917	187700	39221.3	23966	7333	837.6	23.3	28443	0.102971	1.60703	1.43229	34.7313	3.36701	2.0574	0.114223	0.0294484	0.233
Hebei	2014	10895	165848	187700	43454.9	27593.8	7384	931.9	23.2	29421.2	0.106814	1.62596	1.47549	35.1405	3.73045	2.36883	0.126205	0.0316745	0.232
Hebei	2015	11446	171202	187700	48550.9	32151.4	7424.92	1163.1	33.1	29806.1	0.112216	1.67845	1.54157	36.2749	4.16792	2.76008	0.156648	0.0390222	0.331
Hebei	2016	11538	172740	187700	55513.3	37352.2	7470.05	1495.3	24	31827.9	0.113118	1.69353	1.54457	36.6008	4.76562	3.20656	0.200173	0.0469808	0.24
Hebei	2017	10899.5	176346	187700	60033	42891.2	7519.52	1714.4	23.3923	35964	0.106858	1.72888	1.4495	37.3649	5.15362	3.68206	0.227993	0.0476699	0.233923
Henan	2004	13595	154387	167000	8779.41	7243.07	9717	201.98	54	8553.79	0.133284	1.5136	1.39909	32.7121	0.753682	0.621792	0.0207863	0.0236129	0.54
Henan	2005	12783	154406	167000	10004	7434.53	9768	213.55	62.1	10587.4	0.125324	1.51378	1.30866	32.7161	0.858805	0.638228	0.0218622	0.0201702	0.621
Henan	2006	11881	150795	167000	11492.5	8567.33	9820	252.38	54.6	12362.8	0.11648	1.47838	1.20988	31.951	0.986595	0.735475	0.0257006	0.0204145	0.546
Henan	2007	11924	144851	167000	12576.4	9545.48	9869	323.56	56.3	15012.5	0.116902	1.42011	1.20823	30.6916	1.07964	0.819446	0.0327855	0.0215528	0.563
Henan	2008	11839	157324	167000	15255.4	10368	9918	518.92	61.6	18018.5	0.116069	1.54239	1.19369	33.3344	1.30962	0.890061	0.052321	0.0287992	0.616
Henan	2009	11660	154636	167000	19175.1	13437.4	9967	565.4	48.2	19480.5	0.114314	1.51604	1.16986	32.7648	1.64611	1.15356	0.0567272	0.029024	0.482
Henan	2010	11629	162995	167000	23148.8	15871.3	10386	793.3	20.5	23092.4	0.11401	1.59799	1.11968	34.536	1.98725	1.3625	0.0763817	0.0343534	0.205
Henan	2011	11854	166376	167000	26646.2	17506.2	10489	839.8	29.4	26931	0.116216	1.63114	1.13014	35.2524	2.28748	1.50285	0.0800648	0.0311834	0.294
Henan	2012	11948	183289	167000	31648.5	20033.8	10543	841.1	27.1	29599.3	0.117137	1.79695	1.13326	38.836	2.71691	1.71983	0.0797781	0.0284162	0.271
Henan	2013	12155	191308	167000	37049.5	23100.9	10601	916.5	20	32191.3	0.119167	1.87557	1.14659	40.535	3.18057	1.98313	0.0864541	0.0284704	0.2
Henan	2014	12168	184359	167000	41374.9	27228.3	10662	1036.1	27.8	34938.2	0.119294	1.80744	1.14125	39.0627	3.55189	2.33745	0.0971769	0.0296552	0.278
Henan	2015	12743	197914	167000	47629.9	31432.6	10722	1248.8	35.3	37002.2	0.124931	1.94033	1.18849	41.9348	4.08886	2.69838	0.116471	0.0337494	0.353
Henan	2016	12325.2	203122	167000	54979.7	37139.6	10788.1	1555	22.4	40471.8	0.120835	1.99139	1.14248	43.0382	4.71981	3.1883	0.14414	0.0384218	0.224
Henan	2017	11978.6	202260	167000	59068.7	41743.3	10852.9	2020.07	15.8115	44988.2	0.117437	1.98295	1.10373	42.8557	5.07084	3.58352	0.186133	0.0449023	0.158115
Sichuan	2004	12884	124232	481400	8462.1	6475.9	8724.6	159.6	56.4	6379.63	0.126314	1.21796	1.47674	26.3227	0.726442	0.555933	0.0182931	0.0250171	0.564
Sichuan	2005	13656	129761	481400	9905.3	6743	8750	189.4	44.7	7385.1	0.133882	1.27217	1.56069	27.4942	0.850335	0.578863	0.0216457	0.0256462	0.447
Sichuan	2006	13352	128448	481400	11802.1	7833.3	8169	240.2	49.9	8690.24	0.130902	1.25929	1.63447	27.216	1.01317	0.672461	0.0294038	0.0276402	0.499
Sichuan	2007	12826	132141	481400	13950.4	9200.9	8127	335.8	56.2	10562.4	0.125745	1.2955	1.5782	27.9985	1.19759	0.789865	0.0413191	0.031792	0.562
Sichuan	2008	12055	130751	481400	18661	11163.4	8138	494.3	62.9	12601.2	0.118186	1.28187	1.48132	27.704	1.60198	0.958339	0.0607397	0.0392263	0.629
Sichuan	2009	12460	135144	481400	24976.5	15680.3	8185	579	56.9	14151.3	0.122157	1.32494	1.5223	28.6348	2.14414	1.3461	0.0707392	0.040915	0.569
Sichuan	2010	12559	189327	481400	30504.1	19485.7	8045	765.8	33.5	17185.5	0.123127	1.85615	1.56109	40.1153	2.61867	1.67278	0.0951896	0.0445609	0.335
Sichuan	2011	12934	196658	481400	34971.2	22514.2	8050	778.7	28.2	21026.7	0.126804	1.92802	1.60671	41.6686	3.00215	1.93277	0.0967329	0.0370339	0.282
Sichuan	2012	13218	207560	481400	41130.8	25560.4	8076.2	819.5	20.52	23872.8	0.129588	2.0349	1.63666	43.9786	3.53093	2.19427	0.101471	0.0343278	0.2052
Sichuan	2013	13431	217813	481400	47667.3	29542.7	8107	914.7	20.1	26392.1	0.131676	2.13542	1.65672	46.151	4.09207	2.53614	0.112828	0.0346581	0.201
Sichuan	2014	13751	225745	481400	53282	33884.1	8140.2	1060.6	28.7	28536.7	0.134814	2.21319	1.68927	47.8317	4.57407	2.90883	0.130292	0.0371662	0.287
Sichuan	2015	14015	226284	481400	59184.8	38011.8	8204	1267.3	37.8	30053.1	0.137402	2.21847	1.70831	47.9459	5.08081	3.26318	0.154473	0.0421687	0.378
Sichuan	2016	14183	229076	481400	65959.5	44000	8262	1712.1	30	32934.5	0.139049	2.24584	1.71665	48.5375	5.66239	3.77725	0.207226	0.0519849	0.3
Sichuan	2017	13786.5	250727	481400	71591.4	48124.4	8302	1939.4	21.2377	36980.2	0.135161	2.45811	1.66062	53.1249	6.14587	4.13131	0.233606	0.0524443	0.212377
Yunnan	2004	5678	61646	383300	4404.36	3398.29	4415.2	74.122	65.2	3081.91	0.0556667	0.604373	1.28601	13.0618	0.378099	0.291731	0.0167879	0.0240507	0.652
Yunnan	2005	4170	62298	383300	5140.5	3987.58	4450.4	81.03	65.4	3462.73	0.0408824	0.610765	0.936994	13.1999	0.441294	0.34232	0.0182074	0.0234006	0.654
Yunnan	2006	2985	62124	383300	6131.25	4803.51	4483	95.29	66.2	3988.14	0.0292647	0.609059	0.665849	13.1631	0.526346	0.412364	0.0212559	0.0238933	0.662
Yunnan	2007	5038	62196	383300	7170.87	5671.66	4514	111.86	55.5	4772.52	0.0493922	0.609765	1.11608	13.1783	0.615594	0.486892	0.0247807	0.0234384	0.555
Yunnan	2008	4221	58322	383300	8418.94	6594.33	4543	165.39	71.8	5692.12	0.0413824	0.571784	0.929122	12.3575	0.722736	0.5661	0.0364055	0.029056	0.718
Yunnan	2009	5130	66396	383300	11119.6	8779.63	4571	180.1	64.7	6169.75	0.0502941	0.650941	1.12229	14.0682	0.954582	0.7537	0.0394006	0.0291908	0.647
Yunnan	2010	5128	64858	383300	13411.5	10568.8	4602	235.7	24.9	7224.18	0.0502745	0.635863	1.1143	13.7424	1.15133	0.907293	0.0512169	0.0326265	0.249
Yunnan	2011	5174	65883	383300	15356.9	12114.6	4631	241.1	33.8	8893.12	0.0507255	0.645912	1.11725	13.9595	1.31833	1.04	0.0520622	0.0271108	0.338
Yunnan	2012	5266	70480	383300	17966.4	13848.1	4659	271.3	27.1	10309.5	0.0516275	0.69098	1.13029	14.9336	1.54235	1.18881	0.0582314	0.0263156	0.271
Yunnan	2013	5335	72069	383300	20691.5	15782.5	4686.6	320.8	31.4	11832.3	0.0523039	0.706559	1.13835	15.2702	1.7763	1.35487	0.0684505	0.0271122	0.314
Yunnan	2014	5841	75633	383300	22338	17978.7	4713.9	375.9	32.5	12814.6	0.0572647	0.7415	1.2391	16.0254	1.91764	1.54341	0.0797429	0.0293338	0.325
Yunnan	2015	5660	76746	383300	25035.1	20842.9	4741.8	434.6	46.6	13619.2	0.0554902	0.752412	1.19364	16.2612	2.14917	1.78929	0.091653	0.0319109	0.466
Yunnan	2016	5647	78434	383300	27921.5	23491.4	4770.5	529	37.7	14788.4	0.0553627	0.768961	1.18373	16.6189	2.39696	2.01665	0.11089	0.0357712	0.377
Yunnan	2017	5856.12	78253.7	383300	29963.8	25398.9	4800.5	613.28	25.3538	16531.3	0.0574129	0.767193	1.2199	16.5807	2.57229	2.18041	0.127753	0.037098	0.253538
Jiangsu	2004	9948	144024	102600	18211	13481	7432.5	516.095	39.5	15003.6	0.0975294	1.412	1.33845	30.5163	1.56335	1.1573	0	0	0.395
Jiangsu	2005	11927	153690	102600	22001.4	15396.6	7474.5	418.91	33.9	18598.7	0.116931	1.50676	1.59569	32.5644	1.88875	1.32174	0.0560452	0.0225236	0.339
Jiangsu	2006	10389	149174	102600	25860.5	18485	7549.5	437.34	47.6	21742	0.101853	1.46249	1.37612	31.6075	2.22003	1.58687	0.0579297	0.0201149	0.476
Jiangsu	2007	11202	159048	102600	30450.5	22092.1	7624.5	500.95	46	26018.5	0.109824	1.55929	1.46921	33.6997	2.61407	1.89653	0.0657027	0.0192536	0.46
Jiangsu	2008	11326	171084	102600	37017.5	26160.7	7676.5	577.1	57.1	30982	0.111039	1.67729	1.47541	36.2499	3.17782	2.2458	0.0751775	0.018627	0.571
Jiangsu	2009	10270	170780	102600	48850.3	35296.7	7724.5	907.7	53.5	34457.3	0.100686	1.67431	1.32954	36.1855	4.19363	3.0301	0.117509	0.0263427	0.535
Jiangsu	2010	11462	179155	102600	58984.1	42121	7865.99	1162.7	27.7	41425.5	0.112373	1.75642	1.45716	37.96	5.06358	3.61594	0.147814	0.0280673	0.277
Jiangsu	2011	11711	193101	102600	65723.6	47868.3	7898.8	1200	30.1	49110.3	0.114814	1.89315	1.48263	40.915	5.64214	4.10933	0.151922	0.0244348	0.301
Jiangsu	2012	12078	206117	102600	75481.5	54412.3	7919.98	1301.3	31	54058.2	0.118412	2.02075	1.525	43.6728	6.47982	4.6711	0.164306	0.0240722	0.31
Jiangsu	2013	12390	228567	102600	85604.1	61836.5	7939.49	1446.1	24.3	59753.4	0.121471	2.24085	1.56055	48.4296	7.34881	5.30845	0.18214	0.0242011	0.243
Jiangsu	2014	12759	228567	102600	93735.6	69572.7	7960.06	1683.8	27.2	65088.3	0.125088	2.24085	1.60288	48.4296	8.04687	5.97257	0.211531	0.0258695	0.272
Jiangsu	2015	13381	245505	102600	107873	78866.3	7976.3	1989.9	40.1	70116.4	0.131186	2.40691	1.67759	52.0185	9.26052	6.77039	0.249477	0.02838	0.401
Jiangsu	2016	13228	242062	102600	126000	93000	8002.7	2690.2	28	77388.3	0.129686	2.37316	1.65294	51.289	10.8167	7.98372	0.336161	0.0347624	0.28
Jiangsu	2017	13349.3	254137	102600	127235	129943	8029	3449.5	27.3731	85900.9	0.130875	2.49154	0.13073	53.8475	0	11.15	0.0337811	0.0401567	0.273731
Anhui	2004	6721	80988	139700	5045.3	3900.6	6228	122.5	50.7	4759	0.0658922	0.794	1.07916	17.16	0.433121	0.334853	0.0196692	0.0257407	0.507
Anhui	2005	5715	85423	139700	5993.8	4313.6	6120	133.2	75	5350	0.0560294	0.83748	0.933824	18.0997	0.514547	0.370307	0.0217647	0.0248972	0.75
Anhui	2006	7485	86165	139700	7100.4	5132	6110	164.6	69.6	6112	0.0733824	0.844755	1.22504	18.257	0.609544	0.440564	0.0269394	0.0269306	0.696
Anhui	2007	7352	85379	139700	8406.6	6042.5	6118	201.8	68.8	7360	0.0720784	0.837049	1.2017	18.0904	0.721677	0.518727	0.0329846	0.0274185	0.688
Anhui	2008	7187	86236	139700	10305.4	6948.7	6135	296.5	56.9	8851	0.0704608	0.845451	1.17148	18.272	0.884682	0.596522	0.0483293	0.033499	0.569
Anhui	2009	7268	94307	139700	13306.5	9289.4	6131	357.2	54.6	10062	0.0712549	0.924578	1.18545	19.9821	1.14232	0.797462	0.0582613	0.0354999	0.546
Anhui	2010	7342	98592	139700	16366.1	11452.3	5957	438.2	29.4	12359	0.0719804	0.966588	1.2325	20.89	1.40497	0.98314	0.0735605	0.0354559	0.294
Anhui	2011	7690	102144	139700	19404.3	13729.8	5968	432.3	34	15300	0.0753922	1.00141	1.28854	21.6426	1.66579	1.17866	0.0724363	0.0282549	0.34
Anhui	2012	6612	105038	139700	22977.3	16294.3	5988	453.6	27.9	17212	0.0648235	1.02978	1.10421	22.2558	1.97252	1.39881	0.0757515	0.0263537	0.279
Anhui	2013	7664	114565	139700	26739.3	19088.8	6030	483	25.6	19229	0.0751373	1.12319	1.27098	24.2745	2.29548	1.63871	0.0800995	0.0251183	0.256
Anhui	2014	7948	116410	139700	29817.7	22088.3	6083	572.3	30.9	20848	0.0779216	1.14127	1.30659	24.6654	2.55974	1.8962	0.0940819	0.0274511	0.309
Anhui	2015	8700	125881	139700	34482.9	25489	6144	698.9	33.6	22005	0.0852941	1.23413	1.41602	26.6721	2.96024	2.18814	0.113753	0.031761	0.336
Anhui	2016	8434	121726	139700	40856.2	30774.5	6104.23	876	26.6	24407.6	0.0826863	1.19339	1.38166	25.7918	3.50736	2.64188	0.143507	0.0358904	0.266
Anhui	2017	8442.27	127169	139700	45608.9	34481.2	6254.8	1107.2	17.4077	27518.7	0.0827673	1.24676	1.34973	26.9451	3.91536	2.96009	0.177016	0.0402345	0.174077
Fujian	2004	5767.67	80001.7	121300	5984.32	4367.05	3529	135.41	48.6	5763	0.0565458	0.78433	1.63436	16.951	0.513733	0.374896	0.0383706	0.0234964	0.486
Fujian	2005	5654	82293	121300	7248.4	5068.68	3557	149.09	52.8	6554	0.0554314	0.806794	1.58954	17.4365	0.62225	0.435128	0.0419145	0.0227479	0.528
Fujian	2006	5221	82705	121300	8836.26	6447.72	3585	174.34	51.2	7583	0.0511863	0.810833	1.45635	17.5238	0.758562	0.553514	0.0486304	0.0229909	0.512
Fujian	2007	5267	85936	121300	10040.1	8065.67	3612	217.4	51.1	9248	0.0516373	0.84251	1.45819	18.2084	0.861912	0.692409	0.0601883	0.0235078	0.511
Fujian	2008	5318	90282	121300	11804.4	9585.92	3639	290.7	53.3	10823	0.0521373	0.885118	1.46139	19.1293	1.01337	0.822918	0.0798846	0.0268595	0.533
Fujian	2009	5295	96999	121300	14702.3	12360.3	3666	333.515	50.3	12236	0.0519118	0.950971	1.44435	20.5525	1.26214	1.06109	0	0	0.503
Fujian	2010	5375	95702	121300	18309.5	15231.4	3693	376.33	19.6	14737	0.0526961	0.938255	1.45546	20.2777	1.5718	1.30756	0.101904	0.0255364	0.196
Fujian	2011	5495	99705	121300	21571.6	18982.8	3720	432.41	19.6	17560	0.0538725	0.9775	1.47715	21.1259	1.85185	1.62961	0.116239	0.0246247	0.196
Fujian	2012	5632	106606	121300	25057.8	22427.5	3748	477.7	25.4	19701	0.0552157	1.04516	1.50267	22.5881	2.15112	1.92532	0.127455	0.0242475	0.254
Fujian	2013	5809	112834	121300	28938.8	25963.5	3774	574.8	23	21868	0.056951	1.10622	1.53922	23.9077	2.4843	2.22887	0.152305	0.026285	0.23
Fujian	2014	6039	116655	121300	31858.4	30051.3	3806	685.8	30.3	24055	0.0592059	1.14368	1.58671	24.7173	2.73493	2.5798	0.180189	0.0285097	0.303
Fujian	2015	6309	120233	121300	36845.5	33694.4	3839	777.58	40.2	25979	0.0618529	1.17875	1.6434	25.4754	3.16305	2.89255	0.202548	0.0299311	0.402
Fujian	2016	6622	122827	121300	40487	37787.3	3869.49	917.6	26.6	28810.6	0.0649216	1.20419	1.71134	26.025	3.47567	3.24391	0.237137	0.0318494	0.266
Fujian	2017	6220.55	126310	121300	44086.8	41899.7	3911	1032.1	20.5615	32298.3	0.0609858	1.23833	1.59053	26.763	3.7847	3.59694	0.263897	0.0319553	0.205615
Jiangxi	2004	6955	70902	167000	3758.3	2854	4284	80.9	45.2	3456	0.0681863	0.695118	1.62348	15.023	0.322637	0.245006	0.0188842	0.0234086	0.452
Jiangxi	2005	6472	65293	167000	4445.45	3019	4311	89.8	39.8	4056	0.063451	0.640127	1.50128	13.8345	0.381626	0.259171	0.0208304	0.02214	0.398
Jiangxi	2006	6223	68927	167000	5213.8	3460.8	4339	98.2	49.2	4820	0.0610098	0.675755	1.4342	14.6045	0.447586	0.297098	0.0226319	0.0203734	0.492
Jiangxi	2007	6373	72653	167000	5900.1	4026.7	4368	114.1	55.2	5800	0.0624804	0.712284	1.45902	15.394	0.506503	0.345678	0.0261218	0.0196724	0.552
Jiangxi	2008	6085	72723	167000	7206.6	4544.8	4400	171.4	60.7	6971	0.0596569	0.712971	1.38295	15.4088	0.618661	0.390155	0.0389545	0.0245876	0.607
Jiangxi	2009	6099	76993	167000	9296.4	6347	4432	187.1	49.9	7655	0.0597941	0.754833	1.37613	16.3136	0.798063	0.544868	0.0422157	0.0244415	0.499
Jiangxi	2010	5891	78758	167000	11846.2	7757.1	4462	253.3	28.6	9451	0.0577549	0.772137	1.32026	16.6875	1.01695	0.66592	0.0567683	0.0268014	0.286
Jiangxi	2011	6285	84729	167000	14240.4	9175.2	4488	252.2	33.1	11702	0.0616176	0.830676	1.4004	17.9527	1.22249	0.787659	0.0561943	0.0215519	0.331
Jiangxi	2012	6345	88330	167000	16715.9	10924.5	4504	271.7	23.2	12948	0.0622059	0.86598	1.40875	18.7157	1.435	0.93783	0.0603242	0.0209839	0.232
Jiangxi	2013	6475	92834	167000	19434.7	12953.5	4522	317.9	22.7	14410	0.0634804	0.910137	1.43189	19.67	1.6684	1.11201	0.0703008	0.0220611	0.227
Jiangxi	2014	6743	97136	167000	21537.7	15466.1	4542	400.4	21.8	15714	0.0661078	0.952314	1.48459	20.5815	1.84894	1.32771	0.088155	0.0254805	0.218
Jiangxi	2015	7040	101976	167000	24785.1	18348	4566	508.4	25.8	16723	0.0690196	0.999765	1.54183	21.6071	2.12771	1.57511	0.111345	0.0304012	0.258
Jiangxi	2016	6797.78	107673	167000	28893.1	21721.8	4592.3	608.7	24.6	18499.9	0.0666449	1.05562	1.48026	22.8141	2.48037	1.86474	0.132548	0.0329029	0.246
Jiangxi	2017	6636.78	106701	167000	32324.9	25712.6	4622.1	727.6	17.9654	20818.5	0.0650664	1.04609	1.43588	22.6082	2.77498	2.20734	0.157418	0.0349497	0.179654
Hubei	2004	3784	78100	185900	7015.84	5359.7	5698	122.54	64.9	5633	0.037098	0.765686	0.664093	16.5481	0.602285	0.460111	0.0215058	0.0217539	0.649
Hubei	2005	7951	105395	185900	8184.96	5649.67	5710	144.48	69.1	6590	0.077951	1.03328	1.39247	22.3315	0.70265	0.485004	0.025303	0.0219241	0.691
Hubei	2006	7191	102417	185900	9570.97	6430.44	5693	160.8	69.9	7617	0.0705	1.00409	1.26313	21.7005	0.821634	0.552031	0.0282452	0.0211107	0.699
Hubei	2007	7235	104630	185900	11093	7496.46	5699	193.73	61.9	9333	0.0709314	1.02578	1.26952	22.1694	0.952298	0.643545	0.0339937	0.0207575	0.619
Hubei	2008	7140	99747	185900	13575	8752.01	5711	317.15	78.5	11328	0.07	0.977912	1.25022	21.1348	1.16536	0.751329	0.0555332	0.027997	0.785
Hubei	2009	6847	104808	185900	17678	12057.2	5720	372.4	68.9	12961	0.0671275	1.02753	1.19703	22.2071	1.5176	1.03507	0.0651049	0.0287324	0.689
Hubei	2010	6840	106613	185900	21769	14648	5728	500.3	47.8	15967	0.0670588	1.04523	1.19413	22.5896	1.86879	1.25748	0.0873429	0.0313334	0.478
Hubei	2011	6953	112492	185900	24148.3	16395.4	5758	501.8	49.2	19632	0.0681667	1.10286	1.20754	23.8352	2.07304	1.40749	0.0871483	0.0255603	0.492
Hubei	2012	7035	116980	185900	28257.8	19032.2	5779	533.3	43.4	22250	0.0689706	1.14686	1.21734	24.7862	2.42584	1.63385	0.0922824	0.0239685	0.434
Hubei	2013	7323	122795	185900	32902.8	21902.5	5799	587.4	30.4	24791	0.0717941	1.20387	1.2628	26.0183	2.82459	1.88026	0.101293	0.0236941	0.304
Hubei	2014	7414	125762	185900	36494.8	25289.8	5816	700.2	39.9	27379	0.0726863	1.23296	1.27476	26.6469	3.13295	2.17104	0.120392	0.0255743	0.399
Hubei	2015	7493	129373	185900	41345.9	29514.6	5852	843.6	50.8	29550	0.0734608	1.26836	1.28042	27.412	3.5494	2.53372	0.144156	0.0285482	0.508
Hubei	2016	7690	1288.46	185900	47000	35000	5888.69	1052	37.4	32665.4	0.0753922	0.012632	1.30589	0.273004	4.03478	3.00463	0.178647	0.0322054	0.374
Hubei	2017	7845.77	94994.1	185900	52352.4	39571.1	5902	1346.77	33.2038	36522.9	0.0769193	0.931315	1.32934	20.1277	4.49427	3.39704	0.228189	0.0368746	0.332038
Hunan	2004	7716	94454	211800	5601.18	4355.08	6697.7	115.61	48	5664.37	0.0756471	0.92602	1.15204	20.0133	0.480842	0.373868	0.0172611	0.02041	0.48
Hunan	2005	9891	103074	211800	6589.54	4590.03	6326	127.17	37.8	6623.45	0.0969706	1.01053	1.56355	21.8397	0.565689	0.394038	0.0201028	0.0192	0.378
Hunan	2006	9076	100049	211800	7799.5	5233.6	6342	147.8	55.03	7722.32	0.0889804	0.980873	1.43109	21.1988	0.66956	0.449286	0.023305	0.0191393	0.5503
Hunan	2007	9055	100527	211800	9155.27	6157.51	6355	201.31	53	9485.99	0.0887745	0.985559	1.42486	21.3	0.785948	0.528601	0.0316774	0.0212218	0.53
Hunan	2008	8809	96575	211800	10895.5	6989.42	6380	312.49	56.7	11627.6	0.0863627	0.946814	1.38072	20.4627	0.93534	0.600017	0.0489796	0.0268748	0.567
Hunan	2009	8959	103189	211800	14025.5	9536.62	6406	348.4	62.3	13156.3	0.0878333	1.01166	1.39853	21.8641	1.20404	0.818685	0.0543865	0.0264817	0.623
Hunan	2010	8895	105160	211800	16643.3	11521.7	6570	438.5	29.4	16153.2	0.0872059	1.03098	1.35388	22.2817	1.42877	0.989095	0.0667428	0.0271462	0.294
Hunan	2011	9085	109713	211800	19444.1	13462.5	6596	443.5	38.5	19816.5	0.0890686	1.07562	1.37735	23.2464	1.66921	1.15571	0.0672377	0.0223803	0.385
Hunan	2012	9164	112866	211800	23148.1	15648.6	6639	465.1	31.2	22338.3	0.0898431	1.10653	1.38033	23.9145	1.98718	1.34338	0.0700557	0.0208207	0.312
Hunan	2013	9164	116840	211800	26876	18141.1	6691	508.6	22.1	24834.7	0.0898431	1.14549	1.3696	24.7565	2.30721	1.55735	0.0760126	0.0204795	0.221
Hunan	2014	9404	119787	211800	30255.6	20783.1	6737	587.7	36.54	27281.8	0.0921961	1.17438	1.39587	25.3809	2.59734	1.78416	0.0872347	0.0215419	0.3654
Hunan	2015	9532	128137	211800	36220.6	24221.9	6783	712.2	40.45	28902.2	0.093451	1.25625	1.40528	27.1501	3.10941	2.07937	0.104998	0.0246417	0.4045
Hunan	2016	9726	133101	211800	41996.7	27532.3	6822	886	29.3	31551.4	0.0953529	1.30491	1.42568	28.2019	3.60527	2.36355	0.129874	0.0280812	0.293
Hunan	2017	9603.54	129659	211800	46729.3	31850	6860	1110.2	28.4704	34590.6	0.0941523	1.27117	1.39993	27.4727	4.01155	2.73421	0.161837	0.0320954	0.284704
Guandong	2004	16000	229000	180000	33252	21955.3	8303.72	436	56.45	18864.6	0.156863	2.2451	1.92685	48.5214	2.85457	1.88478	0.0525066	0.023112	0.5645
Guandong	2005	15339	222515	180000	38119.9	23261.2	9194	500	56.1	22557.4	0.150382	2.18152	1.66837	47.1473	3.27246	1.99689	0.0543833	0.0221657	0.561
Guandong	2006	15457	230919	180000	43262.2	25935.2	9304	607.9	52.77	26587.8	0.151539	2.26391	1.66133	48.928	3.71391	2.22645	0.0653375	0.0228639	0.5277
Guandong	2007	15352	241870	180000	48955	30617.3	9449	809.3	63.7	31777	0.15051	2.37127	1.62472	51.2483	4.20261	2.62839	0.0856493	0.0254681	0.637
Guandong	2008	14363	249154	180000	56119.3	33835.9	9544	1125.4	73.4	36796.7	0.140814	2.44269	1.50492	52.7917	4.81764	2.90469	0.117917	0.0305843	0.734
Guandong	2009	14306	259450	180000	69691.5	44510.2	9638	1231.2	66.1	39482.6	0.140255	2.54363	1.48433	54.9732	5.98277	3.82105	0.127744	0.0311834	0.661
Guandong	2010	15195	279824	180000	82019.4	51799.3	10441	1593.3	26.3	46013.1	0.148971	2.74337	1.45532	59.2901	7.04108	4.44679	0.1526	0.0346271	0.263
Guandong	2011	15393	280549	180000	91590.1	58615.3	10505	1579	42.1	53210.3	0.150912	2.75048	1.4653	59.4438	7.86269	5.03192	0.150309	0.0296747	0.421
Guandong	2012	15762	318182	180000	105100	47077.1	10594	1756.2	31.6	57067.9	0.154529	3.11943	1.48782	67.4176	9.02243	4.0414	0	0	0.316
Guandong	2013	16100	311334	180000	119685	75664.2	10644	1902.19	27.7	62474.8	0.157843	3.05229	1.51259	65.9666	10.2745	6.4955	0.17871	0.0304473	0.277
Guandong	2014	16467	347510	180000	127881	84921.8	10724	2341.6	35.6	67809.9	0.161441	3.40696	1.53553	73.6317	10.9782	7.29024	0.218351	0.0345319	0.356
Guandong	2015	16985	353781	180000	160388	95661.1	10849	2813.33	46.9	72812.6	0.16652	3.46844	1.56558	74.9604	13.7687	8.21217	0.259317	0.038638	0.469
Guandong	2016	17322	347647	180000	179829	110928	10999	3820.5	21.8	80854.9	0.169824	3.4083	1.57487	73.6607	15.4377	9.52281	0.34735	0.0472513	0.218
Guandong	2017	16708.2	367138	180000	194536	126032	11169	4304.6	25.4946	89879.2	0.163806	3.59939	1.49594	77.7906	16.7002	10.8194	0.385406	0.0478932	0.254946
Hainan	2004	1322	17211	34000	1159.31	645.48	817.83	14.4	69.2	819.66	0.0129608	0.168735	1.61647	3.64673	0.0995227	0.0554122	0.0176076	0.0175683	0.692
Hainan	2005	1310	17067	34000	1302.29	996.32	828	15	78.6	918.75	0.0128431	0.167324	1.58213	3.61622	0.111797	0.0855306	0.0181159	0.0163265	0.786
Hainan	2006	1230	19560	34000	1560.3	1123.34	835.88	17.72	67.4	1065.67	0.0120588	0.191765	1.4715	4.14445	0.133946	0.0964348	0.0211992	0.016628	0.674
Hainan	2007	1231	16814	34000	1873	1228.04	845.03	22.6	86.6	1254.17	0.0120686	0.164843	1.45675	3.56261	0.16079	0.105423	0.0267446	0.0180199	0.866
Hainan	2008	1225	17526	34000	2350.86	1383.47	854.18	30.1	59.6	1503.06	0.0120098	0.171824	1.43412	3.71347	0.201813	0.118766	0.0352385	0.0200258	0.596
Hainan	2009	1232	17683	34000	3175.72	1940.86	864	33.1	63.9	1654.21	0.0120784	0.173363	1.42593	3.74674	0.272624	0.166616	0.0383102	0.0200096	0.639
Hainan	2010	1249	18287	34000	4217.3	2509.72	869	47.9	44.8	2064.5	0.0122451	0.179284	1.43728	3.87472	0.36204	0.215451	0.0551208	0.0232017	0.448
Hainan	2011	1285	19457	34000	4504.54	3194.59	877.38	53.7	49.8	2522.66	0.012598	0.190755	1.46459	4.12262	0.386699	0.274244	0.061205	0.0212871	0.498
Hainan	2012	1314	19347	34000	5109.7	3889.63	886.55	60.3	39.4	2855.54	0.0128824	0.189676	1.48215	4.09931	0.43865	0.333911	0.0680165	0.0211168	0.394
Hainan	2013	1359	20292	34000	5952.5	4630.78	895	72.6	48.5	3177.56	0.0133235	0.198941	1.51844	4.29954	0.511001	0.397536	0.0811173	0.0228477	0.485
Hainan	2014	1412	21656	34000	6427.9	5391.5	903.48	85.1	36.4	3500.72	0.0138431	0.212314	1.56285	4.58855	0.551813	0.462841	0.0941913	0.0243093	0.364
Hainan	2015	1479	22970	34000	7637.27	6650.66	910.82	114.2	48.3	3702.72	0.0145	0.225196	1.62381	4.86697	0.655633	0.570936	0.125382	0.0308422	0.483
Hainan	2016	1517	23000	34000	9120.2	7687.7	918.4	133	50.6	4053.2	0.0148725	0.22549	1.65179	4.87333	0.782937	0.659962	0.144817	0.0328136	0.506
Hainan	2017	1449.54	22700.9	34000	10096.4	8459.27	925.76	164.83	35.7808	4462.54	0.0142112	0.222558	1.56578	4.80995	0.866739	0.726199	0.178048	0.0369364	0.357808
Guizhou	2004	3666	43704	176000	2322.26	2020.02	3903.7	33.7	48.7	1677.8	0.0359412	0.428471	0.939109	9.26017	0.199358	0.173412	0.00863284	0.0200858	0.487
Guizhou	2005	4131	41116	176000	2777.5	2303.9	3730	40.45	51.6	2005.42	0.0405	0.403098	1.10751	8.71181	0.238439	0.197782	0.0108445	0.0201703	0.516
Guizhou	2006	3899	41499	176000	3300.08	2696.11	3690	49.19	52.3	2338.98	0.0382255	0.406853	1.05664	8.79296	0.2833	0.231452	0.0133306	0.0210305	0.523
Guizhou	2007	3948	43353	176000	3826.4	3128.6	3632	59.03	60.7	2884.11	0.0387059	0.425029	1.087	9.18579	0.328483	0.268579	0.0162528	0.0204673	0.607
Guizhou	2008	3960	42108	176000	4737	3569.3	3596	79.95	52.7	3561.56	0.0388235	0.412824	1.10122	8.922	0.406655	0.306412	0.022233	0.022448	0.527
Guizhou	2009	3634	46689	176000	5898.3	4656.5	3537	95.2	52	3912.68	0.0356275	0.457735	1.02742	9.89264	0.506348	0.399744	0.0269155	0.0243311	0.52
Guizhou	2010	4013	50995	176000	7363.9	5747.5	3479	122.6	28.2	4602.16	0.0393431	0.499951	1.15349	10.805	0.632165	0.493403	0.03524	0.0266397	0.282
Guizhou	2011	4226	50166	176000	8742.79	6841.92	3469	131.8	36.7	5701.84	0.0414314	0.491824	1.21822	10.6294	0.750538	0.587355	0.0379937	0.0231153	0.367
Guizhou	2012	4400	48180	176000	10540.1	8274.78	3484	150.2	31.8	6852.2	0.0431373	0.472353	1.26292	10.2086	0.904827	0.710361	0.0431114	0.02192	0.318
Guizhou	2013	4649	59968	176000	13265	10104.3	3502.22	181.6	20.6	8086.86	0.0455784	0.587922	1.32744	12.7062	1.13875	0.867419	0.0518528	0.0224562	0.206
Guizhou	2014	4852	64945	176000	15263.3	12368	3508.04	213.1	22	9266.39	0.0475686	0.636716	1.38311	13.7608	1.3103	1.06175	0.0607462	0.0229971	0.22
Guizhou	2015	5062	67981	176000	19438.6	15051.9	3529.5	257.8	35.2	10502.6	0.0496275	0.66648	1.4342	14.4041	1.66874	1.29216	0.0730415	0.0245464	0.352
Guizhou	2016	5259	71141	176000	23770.9	17857.8	3555	321.3	26.7	11776.7	0.0515588	0.697461	1.47932	15.0736	2.04065	1.53303	0.0903797	0.0272826	0.267
Guizhou	2017	5115.31	69303.3	176000	26088.9	20860.3	3580	387.73	20.2231	13540.8	0.0501501	0.679445	1.42886	14.6843	2.23964	1.79079	0.108304	0.0286341	0.202231
Gansu	2004	5039	43234	454400	2482.4	1907.4	2541	44.4	29.13	1688.49	0.049402	0.423863	1.98308	9.16058	0.213105	0.163744	0.0174734	0.0262957	0.2913
Gansu	2005	4702	42046	454400	2895.9	1923.5	2545	48	48.7	1933.98	0.046098	0.412216	1.84754	8.90886	0.248603	0.165126	0.0188605	0.0248193	0.487
Gansu	2006	4528	41518	454400	3317	2112.08	2547	56.9	48.1	2277.35	0.0443922	0.407039	1.77778	8.79699	0.284753	0.181315	0.02234	0.0249852	0.481
Gansu	2007	4482	41877	454400	3747.1	2403.6	2548	70.4	64.2	2703.98	0.0439412	0.410559	1.75903	8.87305	0.321675	0.206341	0.0276295	0.0260357	0.642
Gansu	2008	4183	45785	454400	4728.8	2731.9	2551	97.5	69.9	3166.82	0.0410098	0.448873	1.63975	9.7011	0.405951	0.234524	0.0382203	0.030788	0.699
Gansu	2009	4350	47483	454400	5881.8	3649.6	2555	114.4	51.6	3387.56	0.0426471	0.46552	1.70254	10.0609	0.504932	0.313305	0.044775	0.0337706	0.516
Gansu	2010	4244	53137	454400	7115.4	4433.1	2560	146.3	43	4120.75	0.0416078	0.520951	1.65781	11.2589	0.610832	0.380566	0.0571484	0.0355032	0.43
Gansu	2011	4488	54394	454400	8394	5468.8	2564	140.9	47.5	5020.37	0.044	0.533275	1.75039	11.5252	0.720595	0.469477	0.0549532	0.0280657	0.475
Gansu	2012	4436	57484	454400	10033.4	6829.4	2578	158.8	29.3	5650.2	0.0434902	0.563569	1.72071	12.1799	0.861332	0.58628	0.0615981	0.0281052	0.293
Gansu	2013	4552	60247	454400	12029.7	8430.1	2582	180.1	43.5	6330.69	0.0446275	0.590657	1.76297	12.7654	1.03271	0.723694	0.0697521	0.0284487	0.435
Gansu	2014	4670	61423	454400	13921.4	10681.6	2591	208.4	40.6	6836.82	0.0457843	0.602186	1.80239	13.0145	1.1951	0.916978	0.0804323	0.030482	0.406
Gansu	2015	4812	64136	454400	16141.2	13292.2	2600	256.9	38.7	6790.32	0.0471765	0.628784	1.85077	13.5894	1.38567	1.14109	0.0988077	0.0378333	0.387
Gansu	2016	5810	64118	454400	17515.7	15926.4	2609.95	308	25.1	7200.37	0.0569608	0.628608	2.2261	13.5856	1.50366	1.36723	0.11801	0.0427756	0.251
Gansu	2017	4891.92	67483	454400	17777.2	17707.2	2625.71	366.4	34.8877	7677	0.04796	0.661598	1.86309	14.2985	1.52611	1.5201	0.139543	0.047727	0.348877
Qinghai	2004	10	12809	722300	607.54	621.92	538.6	7.37	22	466.1	9.80392e-05	0.125578	0.0185667	2.71402	0.0521552	0.0533896	0.0136836	0.0158121	0.22
Qinghai	2005	9	12200	722300	737.83	641.62	543.2	7.84	39.8	543.32	8.82353e-05	0.119608	0.0165685	2.58498	0.0633401	0.0550808	0.014433	0.0144298	0.398
Qinghai	2006	984	12241	722300	903.72	729.83	547.7	8.7	40.8	648.5	0.00964706	0.12001	1.7966	2.59367	0.0775812	0.0626533	0.0158846	0.0134156	0.408
Qinghai	2007	976	12665	722300	1105.21	882.13	551.6	11	60	797.35	0.00956863	0.124167	1.7694	2.68351	0.0948784	0.0757278	0.019942	0.0137957	0.6
Qinghai	2008	959	12918	722300	1389.58	1033.9	554.3	14	76.5	1018.62	0.00940196	0.126647	1.73011	2.73711	0.119291	0.0887567	0.0252571	0.0137441	0.765
Qinghai	2009	927	12910	722300	1785.78	1399.02	557.3	18.2	62.5	1081.27	0.00908824	0.126569	1.66338	2.73542	0.153303	0.120101	0.0326575	0.0168321	0.625
Qinghai	2010	963	13066	722300	2319.64	1822.65	563	25.7	58.5	1350.43	0.00944118	0.128098	1.71048	2.76847	0.199133	0.156468	0.0456483	0.019031	0.585
Qinghai	2011	1012	14040	722300	2825.83	2231.52	568.17	27.9	64.8	1670.44	0.00992157	0.137647	1.78116	2.97485	0.242588	0.191568	0.049105	0.0167022	0.648
Qinghai	2012	1030	15985	722300	3528.41	2791.68	573.17	32.4	49.7	1893.54	0.010098	0.156716	1.79702	3.38696	0.302902	0.239656	0.0565277	0.0171108	0.497
Qinghai	2013	1063	16749	722300	4102.54	3398.17	577.79	39	42.8	2122.06	0.0104216	0.164206	1.83977	3.54884	0.352189	0.291721	0.0674986	0.0183784	0.428
Qinghai	2014	1111	17230	722300	4529.87	4171.73	583.42	46.1	60.4	2303.32	0.0108922	0.168922	1.90429	3.65076	0.388873	0.358128	0.0790168	0.0200146	0.604
Qinghai	2015	1096	18009	722300	5227.96	5124.1	588.43	56.3	62.9	2417.05	0.0107451	0.176559	1.86258	3.81581	0.448802	0.439886	0.0956783	0.0232929	0.629
Qinghai	2016	1215	19345	722300	5570.17	5579.76	593.46	69	47.8	2572.49	0.0119118	0.189657	2.04732	4.09889	0.47818	0.479003	0.116267	0.0268223	0.478
Qinghai	2017	1398.88	18771.8	722300	5826.63	6222.49	598.38	80.18	62.4154	2642.8	0.0137146	0.184037	2.33779	3.97744	0.500196	0.534179	0.133995	0.030339	0.624154
Beijing	2004	3280	63158	16800	21625.9	12600.2	1493	278.9	80.2	6033.21	0.0321569	0.619196	2.19692	13.3822	1.85651	1.08168	0.186805	0.0462275	0.802
Beijing	2005	3351	60970	16800	26785.9	13834.5	1538	497.7	81.2	6969.52	0.0328529	0.597745	2.1788	12.9185	2.29948	1.18764	0.323602	0.0714109	0.812
Beijing	2006	3301	69197	16800	31352.8	15695.5	1601	411.5	86.8	8117.78	0.0323627	0.678402	2.06184	14.6617	2.69153	1.3474	0.257027	0.0506912	0.868
Beijing	2007	3379	77621	16800	35379.9	17841.5	1676	498.1	83.1	9846.81	0.0331275	0.76099	2.01611	16.4466	3.03724	1.53163	0.297196	0.0505849	0.831
Beijing	2008	3478	80921	16800	41994.3	19933.4	1771	585.9	86.5	11115	0.034098	0.793343	1.96386	17.1458	3.60506	1.71121	0.33083	0.0527126	0.865
Beijing	2009	3480	88848	16800	54275.5	25421.8	1860	697.6	87.5	12153	0.0341176	0.871059	1.87097	18.8254	4.65936	2.18237	0.375054	0.0574013	0.875
Beijing	2010	3553	91531	16800	64453.9	29563.8	1962	966.4	63.1	14113.6	0.0348333	0.897363	1.81091	19.3939	5.53314	2.53795	0.492559	0.0684731	0.631
Beijing	2011	3672	91127	16800	72655.4	33367	2019	820.9	80.3	16251.9	0.036	0.893402	1.81872	19.3083	6.23721	2.86444	0.406587	0.0505109	0.803
Beijing	2012	3775	96509	16800	81389.6	36441.3	2069	923.1	72.6	17879.4	0.0370098	0.946167	1.82455	20.4487	6.98701	3.12836	0.446158	0.0516292	0.726
Beijing	2013	3952	100723	16800	87990.6	40506.7	2114.8	994.4	71.8	19800.8	0.0387451	0.98748	1.86873	21.3416	7.55368	3.47736	0.47021	0.0502202	0.718
Beijing	2014	4363	111520	16800	95370.5	45458.7	2151.6	1207.2	74.4	21330.8	0.0427745	1.09333	2.02779	23.6293	8.18722	3.90247	0.561071	0.0565942	0.744
Beijing	2015	4603	115084	16800	123767	50559.5	2170.5	1403.8	78.3	23014.6	0.0451275	1.12827	2.12071	24.3844	10.625	4.34036	0.646763	0.0609961	0.783
Beijing	2016	4691	118593	16800	132802	55008.7	2172.9	1839	66.4	25669.1	0.0459902	1.16268	2.15887	25.1279	11.4006	4.72231	0.846334	0.0716425	0.664
Beijing	2017	4585.96	123340	16800	144086	69556.2	2170.7	1973.2	69.5615	28000.4	0.0449604	1.20921	2.11266	26.1337	12.3693	5.97116	0.909016	0.0704704	0.695615
Shanghai	2004	2476	54000	6300	19994	14972	1352.39	307.11	69.6	8072.83	0.0242745	0.529412	1.83083	11.4417	1.71642	1.28529	0.227087	0.0380424	0.696
Shanghai	2005	2520	58781	6300	23320.9	16798.1	1360.26	333.62	75.9	9247.66	0.0247059	0.576284	1.85259	12.4547	2.00201	1.44206	0.245262	0.0360762	0.759
Shanghai	2006	2544	60564	6300	26454.9	18603.9	1368.1	404.22	81.4	10572.2	0.0249412	0.593765	1.85951	12.8325	2.27106	1.59708	0.295461	0.0382341	0.814
Shanghai	2007	3058	67225	6300	30315.5	21710	1378.86	482.64	72.5	12494	0.0299804	0.659069	2.21777	14.2439	2.60248	1.86372	0.350028	0.0386297	0.725
Shanghai	2008	3144	80005	6300	35589.1	24166.1	1888.46	600.06	79.8	14069.9	0.0308235	0.784363	1.66485	16.9518	3.0552	2.07458	0.317751	0.0426486	0.798
Shanghai	2009	3060	75204	6300	44620.3	29684.1	1921.32	665	81.8	15046.5	0.03	0.737294	1.59266	15.9345	3.83049	2.54828	0.346116	0.0441965	0.818
Shanghai	2010	3316	95185	6300	52190	34154.2	2301.91	883.8	49.8	17166	0.0325098	0.933186	1.44054	20.1682	4.48033	2.93202	0.383942	0.0514856	0.498
Shanghai	2011	3417	101572	6300	58186.5	37196.8	2347.46	753.1	54.9	19195.7	0.0335	0.995804	1.45562	21.5215	4.99511	3.19321	0.320815	0.0392328	0.549
Shanghai	2012	3561	106416	6300	63555.2	40982.5	2380.43	820.6	47.3	20181.7	0.0349118	1.04329	1.49595	22.5478	5.456	3.5182	0.344728	0.0406606	0.473
Shanghai	2013	3676	133740	6300	69256.3	44357.9	2415.15	821.4	49	21818.2	0.0360392	1.31118	1.52206	28.3373	5.94541	3.80797	0.340103	0.0376476	0.49
Shanghai	2014	4087	139106	6300	73882.4	47915.8	2425.68	986.7	56.1	23567.7	0.0400686	1.36378	1.68489	29.4743	6.34255	4.1134	0.406773	0.0418666	0.561
Shanghai	2015	4022	115425	6300	103761	53387.2	2415.27	1125.2	66.3	25123.5	0.0394314	1.13162	1.66524	24.4567	8.90748	4.5831	0.465869	0.0447868	0.663
Shanghai	2016	3994	115995	6300	110511	59982.2	2419.7	1529	48	27466.2	0.0391569	1.13721	1.65062	24.5775	9.48697	5.14926	0.631897	0.0556685	0.48
Shanghai	2017	4291.73	140559	6300	112462	67182	2418.33	1587.1	47.0615	30133.9	0.0420758	1.37803	1.77467	29.7821	9.65445	5.76734	0.656279	0.0526683	0.470615
Tianjin	2004	3101	45000	11300	5139.72	4146.49	1023.67	80.98	57.9	3110.97	0.030402	0.441176	3.0293	9.53477	0.441227	0.355962	0.0791075	0.0260305	0.579
Tianjin	2005	2422	38990	11300	6090.5	4722.38	1043	90.64	55.9	3905.64	0.0237451	0.382255	2.32215	8.26135	0.522848	0.4054	0.0869032	0.0232075	0.559
Tianjin	2006	2418	39754	11300	6839.2	5415.72	1075	105.18	65.7	4462.74	0.0237059	0.389745	2.2493	8.42322	0.587121	0.464921	0.0978419	0.0235685	0.657
Tianjin	2007	2485	41681	11300	8242.07	6543.83	1115	150.91	60.3	5252.76	0.0243627	0.408637	2.2287	8.83152	0.707553	0.561765	0.135345	0.0287297	0.603
Tianjin	2008	2376	42935	11300	9954.16	7689.12	1176	175.62	78.3	6719.01	0.0232941	0.420931	2.02041	9.09723	0.85453	0.660084	0.149337	0.0261378	0.783
Tianjin	2009	2449	47561	11300	13887.1	11152.2	1228.16	151.3	73.2	7521.85	0.0240098	0.466284	1.99404	10.0774	1.19216	0.957376	0.123192	0.0201147	0.732
Tianjin	2010	2576	50527	11300	16499.2	13774.1	1293.82	214	34.3	9224.46	0.0252549	0.495363	1.991	10.7058	1.4164	1.18246	0.165402	0.0231992	0.343
Tianjin	2011	2687	54126	11300	17586.9	15924.7	1355	211.7	46.2	11307.3	0.0263431	0.530647	1.98303	11.4684	1.50977	1.36708	0.156236	0.0187225	0.462
Tianjin	2012	2768	57017	11300	20293.8	18396.8	1413.15	238.2	44.4	12893.9	0.0271373	0.55899	1.95874	12.081	1.74215	1.5793	0.16856	0.0184739	0.444
Tianjin	2013	2850	59867	11300	23316.6	20857.8	1472.21	276.8	36.1	14442	0.0279412	0.586931	1.93587	12.6848	2.00164	1.79057	0.188017	0.0191663	0.361
Tianjin	2014	2966	62187	11300	24777.8	23223.4	1516.81	317.8	50.7	15726.9	0.0290784	0.609676	1.95542	13.1764	2.12708	1.99365	0.209519	0.0202074	0.507
Tianjin	2015	3039	64184	11300	28149.4	25994.7	1546.95	398.3	68	16538.2	0.0297941	0.629255	1.96451	13.5995	2.41652	2.23155	0.257474	0.0240837	0.68
Tianjin	2016	3174	64859	11300	30067	28754	1562.12	529.5	41.5	17885.4	0.0311176	0.635873	2.03185	13.7426	2.58115	2.46843	0.338962	0.0296052	0.415
Tianjin	2017	3017.46	67750.7	11300	30940.8	31602.5	1556.87	565.01	44.6038	18595.4	0.029583	0.664223	1.93816	14.3553	2.65616	2.71297	0.362914	0.0303844	0.446038
Chongqing	2004	5716	50835	82300	4039.61	3246.28	2793	81	60.9	3034.58	0.0560392	0.498382	2.04654	10.7711	0.346786	0.278682	0.0290011	0.0266923	0.609
Chongqing	2005	5325	48825	82300	4784.76	3779.28	2798	90.6	59.2	3467.72	0.0522059	0.478676	1.90315	10.3452	0.410755	0.324438	0.0323803	0.0261267	0.592
Chongqing	2006	5004	48374	82300	5587.5	4443.84	2808	105.2	68.7	3907.23	0.0490588	0.474255	1.78205	10.2497	0.479667	0.381488	0.0374644	0.0269244	0.687
Chongqing	2007	3963	43766	82300	6662.36	5197.08	2816	151	66.5	4676.13	0.0388529	0.429078	1.40732	9.2733	0.57194	0.446151	0.0536222	0.0322917	0.665
Chongqing	2008	4212	46423	82300	8102	6384.03	2839	175.6	72.2	5793.66	0.0412941	0.455127	1.48362	9.83628	0.695528	0.548047	0.0618528	0.030309	0.722
Chongqing	2009	4194	48225	82300	11084.8	8856.56	2859	244.7	67.9	6530.01	0.0411176	0.472794	1.46695	10.2181	0.951593	0.760305	0.0855894	0.0374731	0.679
Chongqing	2010	4208	53328	82300	13614	10999.9	3303.45	321.1	41.7	7925.58	0.0412549	0.522824	1.27382	11.2993	1.16871	0.9443	0.0972014	0.0405144	0.417
Chongqing	2011	5111	58565	82300	16128.9	13195.2	3329.81	311.8	44.6	10011.4	0.0501078	0.574167	1.53492	12.409	1.38461	1.13276	0.093639	0.0311446	0.446
Chongqing	2012	5176	61525	82300	19423.9	15594.2	3343.44	331	31.1	11409.6	0.0507451	0.603186	1.54811	13.0361	1.66747	1.33871	0.0989998	0.0290107	0.311
Chongqing	2013	5332	66575	82300	22789	18006	3358.42	359.2	27.9	12783.3	0.0522745	0.652696	1.58765	14.1062	1.95636	1.54575	0.106955	0.0280992	0.279
Chongqing	2014	5439	68756	82300	25160	20631	3375	407.3	32.1	14262.6	0.0533235	0.674078	1.61156	14.5683	2.1599	1.7711	0.120681	0.0285572	0.321
Chongqing	2015	4534	70787	82300	28778.8	22955.2	3371.84	514.6	45.6	15717.3	0.044451	0.69399	1.34467	14.9986	2.47056	1.97062	0.152617	0.0327411	0.456
Chongqing	2016	4114	71363	82300	32160.1	25524.2	3048.43	602	32.3	17740.6	0.0403333	0.699637	1.34955	15.1207	2.76083	2.19116	0.197479	0.0339335	0.323
Chongqing	2017	4606.96	73006.6	82300	34853.5	33719	3075.16	744.75	26.6962	19500.3	0.0451663	0.715751	1.49812	15.4689	2.99205	2.89466	0.242183	0.0381918	0.266962
										Mean	0.0708296	1.10786	1.5794	23.9433	2.49676	1.74923	0.12315	0.0298038	0.445368
										Standard deviation	0.0385365	0.656475	0.342348	14.1878	2.57839	1.7433	0.121439	0.0113473	0.16724
										Coefficient of variation	0.544073	0.592558	0.216758	0.592558	1.0327	0.99661	0.986107	0.380732	0.375509
										Weights	0.0951576	0.103638	0.0379107	0.103638	0.180617	0.174306	0.172469	0.0665895	0.065676
province	time	x1	x2	x3	x4	x5	x6	x7	x8	x9	IFI1	IFI2	IFI
Zhejiang	2004	0.0488952	0.0380063	0.0235344	0.0380063	0.0160034	0.0185044	0.0116985	0.0134521	0.0184643	0.230491	0.164223	0.197357
Zhejiang	2005	0.0549631	0.0411646	-0.00020849	0.0411646	0.0190278	0.021479	0.0121361	0.0125735	0.0216168	0.244915	0.174715	0.209815
Zhejiang	2006	0.0543035	0.0422368	0.0247791	0.0422368	0.0232167	0.0271402	0.0138298	0.0124357	0.0252946	0.265269	0.19943	0.23235
Zhejiang	2007	0.0549796	0.04466	0.02469	0.04466	0.0269532	0.032777	0.0165711	0.0126897	0.0367035	0.289742	0.223691	0.256717
Zhejiang	2008	0.0555842	0.0449194	0.0246685	0.0449194	0.0329425	0.0391372	0.021357	0.0144598	0.0355026	0.303276	0.2495	0.276388
Zhejiang	2009	0.0523084	0.0525272	0.0229325	0.0525272	0.0418843	0.0520298	0.0236431	0.0151191	0.030849	0.335023	0.288886	0.311955
Zhejiang	2010	0.0585192	0.055405	0.0251825	0.055405	0.0496138	0.0602034	0.026931	0.0145604	0.0127599	0.360897	0.312825	0.336861
Zhejiang	2011	0.0600801	0.0561073	0.0249908	0.0561073	0.0565361	0.07092	0.0305383	0.0146505	0.0159874	0.388634	0.344723	0.366678
Zhejiang	2012	0.0618335	0.0591859	0.0256593	0.0591859	0.0619082	0.0793711	0.034108	0.0153208	0.0156121	0.417473	0.372261	0.394867
Zhejiang	2013	0.064076	0.0628431	0.0264943	0.0628431	0.0684565	0.0872291	0.0383051	0.0158307	0.0148615	0.449268	0.401903	0.425586
Zhejiang	2014	0.0675496	0.0690055	0.0278897	0.0690055	0.0735723	0.0953458	0.0433337	0.0665895	0.0153869	0.518745	0.451471	0.485108
Zhejiang	2015	0.0680223	0.0686174	0.0279278	0.0686174	0.0838409	0.102227	0.049154	0.0180182	0.0225925	0.516123	0.471561	0.493842
Zhejiang	2016	0.0705231	0.0689194	0.0286953	0.0689194	0.0924087	0.109423	0.060585	0.0206776	0.0125347	0.547881	0.506221	0.527051
Zhejiang	2017	0.0707263	0.0739876	0.0284352	0.0739876	0.0996423	0.120782	0.0720086	0.0223329	0.0140705	0.594407	0.553741	0.574074
Liaoning	2004	0.0678354	0.0413164	0.0366469	0.0413164	0.00959252	0.0083838	0.00924585	0.0165856	0.0368536	0.290192	0.15515	0.222671
Liaoning	2005	0.0462185	0.035352	0.024887	0.035352	0.0111107	0.00988802	0.0100965	0.0150305	0.0389553	0.234212	0.14578	0.189996
Liaoning	2006	0.037276	0.0336854	0.0197996	0.0336854	0.0126239	0.00983995	0.011259	0.0146681	0.0384298	0.214235	0.142414	0.178324
Liaoning	2007	0.0472902	0.0383352	0.0250083	0.0383352	0.0140361	0.0131846	0.013599	0.0148586	0.0361781	0.243077	0.16311	0.203094
Liaoning	2008	0.0462459	0.0419555	0.0243549	0.0419555	0.0169193	0.0150591	0.0191754	0.0171805	0.0395557	0.259571	0.183581	0.221576
Liaoning	2009	0.0369572	0.037804	0.0194083	0.037804	0.0216803	0.0210267	0.0202866	0.0163466	0.0407567	0.24256	0.190523	0.216541
Liaoning	2010	0.0464328	0.0422654	0.0241158	0.0422654	0.025414	0.0243528	0.0218943	0.0147292	0.0264205	0.258858	0.208698	0.233778
Liaoning	2011	0.0479718	0.0435812	0.0248753	0.0435812	0.0280544	0.0283037	0.0227305	0.0127216	0.0288974	0.271251	0.221569	0.24641
Liaoning	2012	0.0430031	0.0433481	0.0222492	0.0433481	0.032094	0.0324944	0.0243378	0.0122017	0.0234932	0.266528	0.230246	0.248387
Liaoning	2013	0.0485269	0.0487046	0.0251248	0.0487046	0.0359011	0.0368261	0.0269124	0.0123218	0.025745	0.298773	0.255692	0.277232
Liaoning	2014	0.0508244	0.0505397	0.0263145	0.0505397	0.0381901	0.0412828	0.0327063	0.0142397	0.027021	0.318615	0.278463	0.298539
Liaoning	2015	0.0524403	0.0517088	0.0272131	0.0517088	0.0434919	0.0459789	0.0407569	0.0176822	0.0323501	0.344757	0.310499	0.327628
Liaoning	2016	0.05061	0.0526473	0.0262848	0.0526473	0.0470886	0.049424	0.0483538	0.00270579	0.0259702	0.35134	0.319505	0.335422
Liaoning	2017	0.0474405	0.0530517	0.0246778	0.0530517	0.0494188	0.0531617	0.0553877	0.0286854	0.0239234	0.36947	0.35026	0.359865
Jilin	2004	0.0259591	0.0206903	0.0217761	0.0206903	0.00353192	0.00396562	0.00520544	0.012817	0.0252946	0.146475	0.085256	0.115866
Jilin	2005	0.0297955	0.0239324	0.0249493	0.0239324	0.00406151	0.00374619	0.00528956	0.0112627	0.0288974	0.16596	0.0931211	0.129541
Jilin	2006	0.0275035	0.0232628	0.0229576	0.0232628	0.00470892	0.00444748	0.00631276	0.0114118	0.0487128	0.192594	0.0985674	0.145581
Jilin	2007	0.0239474	0.0224064	0.0199172	0.0224064	0.00501236	0.00503983	0.00811797	0.0119014	0.0507394	0.189773	0.0991986	0.144486
Jilin	2008	0.0260525	0.0214008	0.0216476	0.0214008	0.00597304	0.0057541	0.0110277	0.013317	0.0411319	0.175755	0.104726	0.140241
Jilin	2009	0.0260085	0.0217243	0.0215682	0.0217243	0.00780428	0.00765378	0.0128055	0.013679	0.0368536	0.171251	0.112086	0.141668
Jilin	2010	0.0266846	0.0244775	0.0220726	0.0244775	0.00900834	0.0089736	0.0165212	0.0148606	0.0276215	0.169086	0.122816	0.145951
Jilin	2011	0.0255358	0.0242205	0.0210965	0.0242205	0.0101776	0.0102693	0.0154164	0.0113823	0.0273212	0.164075	0.122022	0.143049
Jilin	2012	0.0257172	0.0247789	0.0212398	0.0247789	0.0118954	0.011657	0.0160386	0.0104863	0.0397809	0.184991	0.131195	0.158093
Jilin	2013	0.0259371	0.0249347	0.0214159	0.0249347	0.0138209	0.0137256	0.0183712	0.0109956	0.0266457	0.171434	0.136942	0.154188
Jilin	2014	0.0265362	0.0264522	0.0219056	0.0264522	0.0153439	0.0162731	0.0227481	0.0128739	0.0336261	0.191557	0.154129	0.172843
Jilin	2015	0.0274211	0.0272519	0.0226341	0.0272519	0.017347	0.0197958	0.0297211	0.0165147	0.034752	0.208569	0.174918	0.191743
Jilin	2016	0.0278718	0.0296507	0.023181	0.0296507	0.0196411	0.0223589	0.0386747	0.0201522	0.0322	0.227318	0.197898	0.212608
Jilin	2017	0.0265577	0.0280893	0.0222082	0.0280893	0.0201445	0.023437	0.0447987	0.0225986	0.0320383	0.233476	0.205522	0.219499
Heilongjiang	2004	0.0354237	0.0260941	0.0210684	0.0260941	0.00493314	0.00460478	0.0063426	0.0144654	0.0375291	0.188926	0.106114	0.14752
Heilongjiang	2005	0.0332746	0.0249341	0.0197637	0.0249341	0.00569614	0.00409286	0.00693363	0.0136429	0.0417324	0.18897	0.105078	0.147024
Heilongjiang	2006	0.0313344	0.0251511	0.0185861	0.0251511	0.00642804	0.00451528	0.00780166	0.0136163	0.0349021	0.175663	0.105452	0.140557
Heilongjiang	2007	0.0324117	0.0225597	0.0192262	0.0225597	0.00701881	0.00489861	0.00771527	0.011787	0.0290476	0.163168	0.101478	0.132323
Heilongjiang	2008	0.03051	0.0280949	0.0180828	0.0280949	0.0083503	0.00527115	0.0124603	0.0162777	0.0406065	0.193609	0.121549	0.157579
Heilongjiang	2009	0.0328239	0.0291368	0.0194627	0.0291368	0.0102341	0.00723309	0.0138058	0.0174583	0.0306988	0.188628	0.129756	0.159192
Heilongjiang	2010	0.0330768	0.0292405	0.0195778	0.0292405	0.0119173	0.00890739	0.0169882	0.0178249	0.0145613	0.177962	0.133381	0.155671
Heilongjiang	2011	0.0338298	0.0305838	0.0200223	0.0305838	0.0133032	0.0106841	0.0157268	0.0136012	0.0246942	0.188635	0.140608	0.164622
Heilongjiang	2012	0.0355886	0.0319127	0.0210725	0.0319127	0.0151584	0.0125145	0.0170283	0.0135339	0.0186895	0.1927	0.148129	0.170415
Heilongjiang	2013	0.0355116	0.0340293	0.0210211	0.0340293	0.0168345	0.0144725	0.0190127	0.0143172	0.0374541	0.220358	0.165347	0.192853
Heilongjiang	2014	0.0360613	0.034848	0.0213604	0.034848	0.0178771	0.0172118	0.0251011	0.0181572	0.043759	0.239812	0.183709	0.21176
Heilongjiang	2015	0.0364075	0.0347514	0.0216872	0.0347514	0.0197007	0.021017	0.0294551	0.0211282	0.0370788	0.240653	0.197604	0.219129
Heilongjiang	2016	0.0359898	0.0348931	0.02163	0.0348931	0.0207925	0.0235393	0.0344491	0.0240089	0.0427832	0.256453	0.212	0.234226
Heilongjiang	2017	0.0362661	0.036793	0.0217364	0.036793	0.0219255	0.0250518	0.0466428	0.0309598	0.0340822	0.272336	0.234438	0.253387
Shandong	2004	0.0739748	0.0479078	0.0182528	0.0479078	0.0138489	0.0150432	0.00655585	0.0113706	0.0227427	0.293574	0.166875	0.230224
Shandong	2005	0.0822742	0.0542011	0.0201717	0.0542011	0.0158798	0.0171983	0.00699182	0.00999168	0.0240937	0.327648	0.181105	0.254377
Shandong	2006	0.0777947	0.0540504	0.0189365	0.0540504	0.0182292	0.020336	0.00807514	0.00974184	0.0273963	0.322827	0.190892	0.256859
Shandong	2007	0.0766845	0.0509386	0.0185465	0.0509386	0.0204929	0.0228099	0.0101621	0.0104806	0.0294228	0.317243	0.198852	0.258048
Shandong	2008	0.0667582	0.048497	0.0160337	0.048497	0.0250034	0.0261914	0.0135842	0.011737	0.038655	0.306582	0.213788	0.260185
Shandong	2009	0.074464	0.0512312	0.0178057	0.0512312	0.0326543	0.0360739	0.0158857	0.0125961	0.034752	0.336325	0.246819	0.291572
Shandong	2010	0.0740023	0.0539575	0.0174904	0.0539575	0.0386734	0.0430159	0.0185215	0.0128552	0.0195152	0.344498	0.266025	0.305261
Shandong	2011	0.0745079	0.0579874	0.017504	0.0579874	0.0436246	0.0497357	0.0203985	0.0122994	0.0213166	0.367044	0.289722	0.328383
Shandong	2012	0.075239	0.060572	0.017589	0.060572	0.0514235	0.0569845	0.0220978	0.012145	0.0201907	0.389445	0.315052	0.352249
Shandong	2013	0.0780915	0.0641198	0.0181723	0.0641198	0.0576363	0.0594934	0.0214703	0.0107385	0	0.406811	0.316559	0.361685
Shandong	2014	0.078905	0.0677931	0.0182574	0.0677931	0.0626688	0.0666333	0.0242625	0.011343	0.025745	0.437084	0.356108	0.396596
Shandong	2015	0.0802956	0.0623598	0.0184719	0.0623598	0.069192	0.0738826	0.02974	0.0124037	0.0338513	0.449738	0.382903	0.416321
Shandong	2016	0.0841979	0.0701098	0.0193196	0.0701098	0.0795529	0.0871003	0.0442198	0.0182228	0.0258201	0.505919	0.446381	0.47615
Shandong	2017	0.0796728	0.068726	0.0180329	0.068726	0.0845064	0.0946893	0.05192	0.0202871	0.0270801	0.519833	0.474815	0.497324
Shanxi	2004	0.0376387	0.0210515	0.0256636	0.0210515	0.00546458	0.00469818	0.00591084	0.0152728	0.0208662	0.166882	0.0966131	0.131748
Shanxi	2005	0.036457	0.0218296	0.0247019	0.0218296	0.00663954	0.00499646	0.00688757	0.0159147	0.020566	0.166161	0.100637	0.133399
Shanxi	2006	0.0351049	0.0249219	0.0236415	0.0249219	0.00803667	0.00573751	0.00792749	0.0159963	0.0278316	0.177903	0.111077	0.14449
Shanxi	2007	0.0243102	0.0220778	0.0162304	0.0220778	0.0093884	0.00659407	0.0100833	0.0151538	0.0314494	0.156793	0.107046	0.131919
Shanxi	2008	0.0283884	0.0235367	0.0188809	0.0235367	0.0119098	0.00730532	0.0145131	0.0202467	0.0453352	0.196266	0.127891	0.162079
Shanxi	2009	0.031186	0.0255029	0.0206566	0.0255029	0.0146322	0.00983053	0.0160095	0.0211426	0.041207	0.201368	0.141608	0.171488
Shanxi	2010	0.0300538	0.0258616	0.0190752	0.0258616	0.0173061	0.0122746	0.0193925	0.0200249	0.019365	0.177538	0.14592	0.161729
Shanxi	2011	0.0340661	0.029447	0.0215282	0.029447	0.0195004	0.0143461	0.0192568	0.0176921	0.0297231	0.20321	0.162078	0.182644
Shanxi	2012	0.0338518	0.0299068	0.0212866	0.0299068	0.0224286	0.0169686	0.0202088	0.0170977	0.027096	0.205085	0.170641	0.187863
Shanxi	2013	0.0371166	0.0333398	0.0232322	0.0333398	0.0243895	0.0194139	0.0215551	0.0176216	0.0233431	0.219527	0.184192	0.201859
Shanxi	2014	0.0317906	0.0309249	0.019774	0.0309249	0.0250152	0.0214808	0.0242053	0.0196381	0.0267208	0.213555	0.187142	0.200349
Shanxi	2015	0.0367318	0.0327325	0.0227743	0.0327325	0.0265921	0.0241978	0.0303808	0.0247468	0.0252946	0.23671	0.208936	0.222823
Shanxi	2016	0.0387984	0.0348732	0.0239493	0.0348732	0.0286604	0.0265993	0.036105	0.0291812	0.0166629	0.251954	0.225161	0.238558
Shanxi	2017	0.0353189	0.0355361	0.0216625	0.0355361	0.0304949	0.0295879	0.0422217	0.0296296	0.0243316	0.26397	0.242238	0.253104
Shanxi	2004	0.0376717	0.0200104	0.0230995	0.0200104	0.00499532	0.00432345	0.00422814	0.0140015	0.0365534	0.180474	0.0956218	0.138048
Shanxi	2005	0.0370396	0.0202795	0.0226177	0.0202795	0.00598524	0.0045305	0.00496718	0.0133317	0.0464911	0.195976	0.100093	0.148034
Shanxi	2006	0.0352148	0.0204393	0.0214072	0.0204393	0.00691931	0.00517749	0.00590165	0.0131885	0.0371463	0.177331	0.100905	0.139118
Shanxi	2007	0.0346487	0.0205336	0.0209867	0.0205336	0.00789312	0.00606431	0.00761861	0.0140764	0.0412821	0.184506	0.10704	0.145773
Shanxi	2008	0.035704	0.0211835	0.0215501	0.0211835	0.0100188	0.00732544	0.0109834	0.0160326	0.0456354	0.198347	0.119742	0.159045
Shanxi	2009	0.0342585	0.0214549	0.020615	0.0214549	0.0130386	0.0105614	0.0130579	0.0171107	0.0403063	0.191382	0.130476	0.160929
Shanxi	2010	0.0349895	0.0220022	0.0212694	0.0220022	0.0154035	0.0129398	0.0169564	0.0177554	0.0385049	0.196143	0.143703	0.169923
Shanxi	2011	0.0353797	0.0242378	0.0214622	0.0242378	0.0179643	0.0154672	0.017422	0.0147917	0.0243189	0.184897	0.149393	0.167145
Shanxi	2012	0.035737	0.0244721	0.0216224	0.0244721	0.021209	0.0182179	0.0184676	0.0136096	0.0243939	0.190535	0.159311	0.174923
Shanxi	2013	0.0363911	0.0264318	0.0219564	0.0264318	0.0238953	0.0214521	0.0210448	0.013873	0.028372	0.206203	0.175858	0.191031
Shanxi	2014	0.0370451	0.0270559	0.0222885	0.0270559	0.0262647	0.0250055	0.0239639	0.0145139	0.0336261	0.221762	0.191445	0.206604
Shanxi	2015	0.0389578	0.0276811	0.0233362	0.0276811	0.0303467	0.028945	0.0286323	0.0171031	0.0430835	0.249701	0.214904	0.232302
Shanxi	2016	0.0386116	0.0284513	0.0230073	0.0284513	0.0331525	0.0318126	0.0355665	0.0200808	0.028372	0.248218	0.230306	0.239262
Shanxi	2017	0.0373948	0.0288323	0.0221427	0.0288323	0.0354234	0.035452	0.0429723	0.0213609	0.0291832	0.262792	0.248966	0.255879
Hebei	2004	0.0602945	0.0387646	0.0200822	0.0387646	0.00858808	0.007454	0.00572363	0.0125163	0.0269459	0.246179	0.136106	0.191143
Hebei	2005	0.058871	0.0380227	0.0194819	0.0380227	0.00999468	0.00780849	0.00601807	0.0115664	0.0262704	0.241088	0.137083	0.189085
Hebei	2006	0.0561888	0.03817	0.0184575	0.03817	0.0116535	0.00915189	0.00697003	0.0117493	0.0252946	0.23638	0.141719	0.189049
Hebei	2007	0.0551774	0.0413391	0.018002	0.0413391	0.0133285	0.0104807	0.00908049	0.0129072	0.0322751	0.25034	0.155124	0.202732
Hebei	2008	0.0546498	0.039332	0.0177098	0.039332	0.0164419	0.0119034	0.0130442	0.016716	0.0368536	0.254044	0.168048	0.211046
Hebei	2009	0.0547267	0.0418507	0.0176192	0.0418507	0.0207615	0.0168507	0.0162128	0.0190105	0.034827	0.264824	0.189593	0.227208
Hebei	2010	0.054375	0.0456656	0.0171118	0.0456656	0.0242316	0.0203981	0.0196852	0.0197078	0.0177138	0.266972	0.202906	0.234939
Hebei	2011	0.0548312	0.0426269	0.0171436	0.0426269	0.0274485	0.0236172	0.0192037	0.0160981	0.0229678	0.265396	0.208893	0.237145
Hebei	2012	0.0548312	0.0448911	0.0170317	0.0448911	0.0315794	0.0272657	0.0199468	0.0155254	0.0192149	0.274754	0.221816	0.248285
Hebei	2013	0.0576783	0.0460693	0.0178148	0.0460693	0.036415	0.0314644	0.0216717	0.0158576	0.0174886	0.29009	0.239129	0.26461
Hebei	2014	0.0598328	0.0466163	0.0183583	0.0466163	0.0403457	0.0363541	0.0239451	0.0170563	0.0174135	0.304556	0.257006	0.280781
Hebei	2015	0.0628613	0.048133	0.0191898	0.048133	0.0450771	0.0424971	0.029721	0.0210129	0.0248443	0.332244	0.289273	0.310759
Hebei	2016	0.0633669	0.0485686	0.0192276	0.0485686	0.0515414	0.049507	0.037979	0.0252985	0.018014	0.352846	0.319962	0.336404
Hebei	2017	0.0598577	0.0495902	0.0180313	0.0495902	0.0557377	0.0569727	0.0432574	0.0256696	0.0175579	0.367411	0.343469	0.35544
Henan	2004	0.0746728	0.0433696	0.017397	0.0433696	0.00815125	0.00892433	0.0039438	0.0127152	0.0405315	0.294889	0.14691	0.2209
Henan	2005	0.0702098	0.043375	0.0162591	0.043375	0.00928818	0.00918239	0.00414794	0.0108613	0.0466112	0.2927	0.148497	0.220598
Henan	2006	0.0652522	0.0423521	0.015016	0.0423521	0.0106703	0.0107092	0.00487621	0.0109929	0.0409818	0.275403	0.150305	0.212854
Henan	2007	0.0654885	0.0406683	0.0149953	0.0406683	0.0116766	0.0120276	0.00622043	0.0116059	0.0422578	0.27456	0.154474	0.214517
Henan	2008	0.0650213	0.0442016	0.0148123	0.0442016	0.0141639	0.0131363	0.00992693	0.015508	0.0462359	0.289739	0.171592	0.230665
Henan	2009	0.0640375	0.0434402	0.0145125	0.0434402	0.0178031	0.0172734	0.0107629	0.015629	0.0361781	0.278734	0.180912	0.229823
Henan	2010	0.0638671	0.0458081	0.013881	0.0458081	0.0214925	0.0205539	0.014492	0.0184988	0.0153869	0.275654	0.192627	0.234141
Henan	2011	0.0651038	0.0467659	0.0140126	0.0467659	0.0247396	0.0227576	0.0151908	0.0167918	0.0220671	0.286277	0.20515	0.245713
Henan	2012	0.0656204	0.051557	0.014052	0.051557	0.0293841	0.0261644	0.0151364	0.0153017	0.0203408	0.302887	0.22039	0.261639
Henan	2013	0.0667582	0.0538286	0.0142196	0.0538286	0.0343986	0.0302983	0.016403	0.0153309	0.0150117	0.315486	0.235551	0.275518
Henan	2014	0.0668296	0.0518601	0.0141524	0.0518601	0.0384146	0.0358614	0.0184375	0.0159689	0.0208662	0.321984	0.253328	0.287656
Henan	2015	0.06999	0.0556999	0.0147469	0.0556999	0.044222	0.0415283	0.0220981	0.0181736	0.0264956	0.351832	0.283661	0.317746
Henan	2016	0.0676936	0.0571752	0.0141679	0.0571752	0.0510459	0.0492204	0.0273478	0.0206896	0.0168131	0.365271	0.309571	0.337421
Henan	2017	0.0657884	0.0569312	0.0136802	0.0569312	0.0548423	0.0554256	0.0353152	0.0241792	0.0118679	0.377791	0.333622	0.355707
Sichuan	2004	0.070765	0.0348273	0.0183741	0.0348273	0.00785664	0.0078903	0.00347077	0.0134714	0.0423329	0.272083	0.134799	0.203441
Sichuan	2005	0.0750081	0.0363936	0.0194304	0.0363936	0.00919658	0.00825031	0.00410687	0.0138101	0.0335511	0.275611	0.139137	0.207374
Sichuan	2006	0.0733372	0.0360216	0.0203589	0.0360216	0.0109577	0.00971987	0.00557883	0.0148839	0.0374541	0.277227	0.146966	0.212097
Sichuan	2007	0.0704462	0.0370678	0.0196508	0.0370678	0.0129523	0.0115632	0.00783951	0.0171196	0.0421828	0.280909	0.158538	0.219724
Sichuan	2008	0.0662085	0.036674	0.0184317	0.036674	0.0173258	0.0142084	0.0115242	0.0211228	0.0472117	0.283445	0.175236	0.229341
Sichuan	2009	0.0684345	0.0379185	0.0189474	0.0379185	0.0231894	0.0202965	0.0134214	0.0220321	0.0427082	0.291703	0.19719	0.244446
Sichuan	2010	0.0689787	0.0532674	0.0194356	0.0532674	0.0283216	0.0254256	0.0180604	0.0239954	0.0251445	0.321471	0.231832	0.276652
Sichuan	2011	0.0710398	0.0553441	0.0200095	0.0553441	0.032469	0.0295076	0.0183533	0.0199422	0.0211664	0.331647	0.243476	0.287561
Sichuan	2012	0.0726007	0.0584324	0.0203865	0.0584324	0.0381879	0.0336134	0.0192522	0.018485	0.015402	0.346803	0.258933	0.302868
Sichuan	2013	0.0737714	0.0613369	0.0206388	0.0613369	0.0442567	0.0389809	0.0214071	0.0186629	0.0150867	0.366263	0.28143	0.323846
Sichuan	2014	0.0755303	0.0635839	0.0210485	0.0635839	0.0494697	0.0448325	0.0247204	0.0200135	0.0215417	0.388706	0.308688	0.348697
Sichuan	2015	0.0769813	0.0637365	0.0212881	0.0637365	0.0549502	0.050396	0.0293084	0.0227072	0.028372	0.408226	0.336555	0.372391
Sichuan	2016	0.0779047	0.0645275	0.0213931	0.0645275	0.0612401	0.0584672	0.0393172	0.0279932	0.0225175	0.431572	0.373543	0.402558
Sichuan	2017	0.0757252	0.0706607	0.0206879	0.0706607	0.0664691	0.0640263	0.0443224	0.0282405	0.0159406	0.45541	0.397779	0.426595
Yunnan	2004	0.0311586	0.017098	0.0159741	0.017098	0.00408923	0.00374214	0.00318519	0.0129509	0.048938	0.181859	0.0855011	0.13368
Yunnan	2005	0.0228701	0.0172827	0.0115822	0.0172827	0.0047727	0.00453641	0.0034545	0.0126009	0.0490881	0.170461	0.082605	0.126533
Yunnan	2006	0.016357	0.0172334	0.00817023	0.0172334	0.00569256	0.00563617	0.0040329	0.0128662	0.0496886	0.165215	0.0815675	0.123391
Yunnan	2007	0.0276409	0.0172538	0.0138358	0.0172538	0.0066578	0.0068063	0.00470167	0.0126212	0.0416574	0.163276	0.0921116	0.127694
Yunnan	2008	0.0231504	0.0161564	0.0114831	0.0161564	0.00781657	0.00804993	0.00690725	0.0156462	0.0538919	0.183874	0.0969957	0.140435
Yunnan	2009	0.0281466	0.0184436	0.0139139	0.0184436	0.010324	0.0109954	0.00747552	0.0157188	0.0485627	0.184734	0.111547	0.14814
Yunnan	2010	0.0281356	0.0180079	0.0138133	0.0180079	0.0124519	0.0134069	0.00971744	0.0175689	0.0186895	0.142707	0.11303	0.127869
Yunnan	2011	0.0283884	0.0182983	0.0138505	0.0182983	0.0142581	0.0154904	0.00987782	0.0145988	0.0253697	0.151537	0.120412	0.135975
Yunnan	2012	0.0288941	0.0196005	0.0140145	0.0196005	0.0166809	0.0178269	0.0110483	0.0141706	0.0203408	0.153193	0.128787	0.14099
Yunnan	2013	0.0292733	0.0200507	0.014116	0.0200507	0.0192111	0.0204342	0.0129872	0.0145995	0.0235683	0.16387	0.140856	0.152363
Yunnan	2014	0.0320545	0.0210603	0.0153838	0.0210603	0.0207397	0.0233944	0.0151297	0.0157958	0.0243939	0.177436	0.154113	0.165774
Yunnan	2015	0.0310596	0.0213755	0.0148117	0.0213755	0.0232438	0.0272548	0.0173894	0.0171836	0.0349772	0.197422	0.169771	0.183596
Yunnan	2016	0.0309882	0.0218537	0.014687	0.0218537	0.0259237	0.0308247	0.0210393	0.0192623	0.028297	0.20054	0.182871	0.191706
Yunnan	2017	0.0321375	0.0218026	0.0151421	0.0218026	0.02782	0.0333957	0.0242388	0.0199768	0.0190302	0.202085	0.190757	0.196421
Jiangsu	2004	0.0546278	0.040434	0.0166339	0.040434	0.016908	0.0173321	0	0	0.029648	0.244761	0.14749	0.196125
Jiangsu	2005	0.065505	0.0431722	0.0198709	0.0431722	0.0204273	0.0199141	0.0106335	0.0121287	0.0254448	0.275559	0.184383	0.229971
Jiangsu	2006	0.0570517	0.0418929	0.0171079	0.0418929	0.0240102	0.0240768	0.0109911	0.0108316	0.0357277	0.269977	0.194107	0.232042
Jiangsu	2007	0.0615202	0.04469	0.0182793	0.04469	0.0282718	0.0289386	0.0124658	0.0103678	0.0345268	0.289742	0.213614	0.251678
Jiangsu	2008	0.0622017	0.0480995	0.0183574	0.0480995	0.0343689	0.0344225	0.0142635	0.0100304	0.0428583	0.316145	0.238777	0.277461
Jiangsu	2009	0.0563976	0.0480134	0.0165217	0.0480134	0.0453551	0.0467365	0.0222952	0.0141852	0.0401562	0.330923	0.282734	0.306828
Jiangsu	2010	0.0629492	0.0503859	0.0181277	0.0503859	0.0547638	0.0559346	0.0280448	0.0151138	0.0207911	0.356295	0.315846	0.33607
Jiangsu	2011	0.0643178	0.0543365	0.0184482	0.0543365	0.0610211	0.0636811	0.0288243	0.0131578	0.0225925	0.383943	0.34036	0.362151
Jiangsu	2012	0.0663349	0.0580237	0.0189814	0.0580237	0.0700808	0.0725015	0.031174	0.0129625	0.0232681	0.418201	0.372405	0.395303
Jiangsu	2013	0.0680498	0.0643833	0.0194288	0.0643833	0.0794792	0.0825082	0.0345577	0.013032	0.0182392	0.459	0.406894	0.432947
Jiangsu	2014	0.0700779	0.0643833	0.0199613	0.0643833	0.0870289	0.0929355	0.040134	0.0139303	0.0204159	0.489892	0.440736	0.465314
Jiangsu	2015	0.0734966	0.0691815	0.0209015	0.0691815	0.100155	0.105462	0.0473335	0.0152822	0.0300984	0.547055	0.496002	0.521529
Jiangsu	2016	0.0726557	0.0682061	0.0205913	0.0682061	0.116985	0.124512	0.0637803	0.018719	0.0210163	0.606248	0.55911	0.582679
Jiangsu	2017	0.0733222	0.0716268	0.00143655	0.0716268	0	0.174306	0.00640933	0.0216238	0.0205458	0.593108	0.285632	0.43937
Anhui	2004	0.0368912	0.0225772	0.0133711	0.0225772	0.00468431	0.00441918	0.00373187	0.013861	0.0380546	0.178546	0.0964449	0.137495
Anhui	2005	0.0313619	0.0238336	0.0115423	0.0238336	0.00556495	0.00497584	0.00412944	0.0134068	0.0562937	0.206189	0.100163	0.153176
Anhui	2006	0.0410904	0.0240438	0.0152068	0.0240438	0.00659237	0.00607892	0.00511125	0.0145018	0.0522406	0.214163	0.110534	0.162349
Anhui	2007	0.0403594	0.0238211	0.0149131	0.0238211	0.00780511	0.00730614	0.00625821	0.0147645	0.0516401	0.212452	0.115016	0.163734
Anhui	2008	0.0394525	0.0240639	0.0145328	0.0240639	0.00956806	0.00852756	0.00916957	0.0180388	0.0427082	0.199713	0.123222	0.161468
Anhui	2009	0.0398977	0.0263502	0.0147086	0.0263502	0.0123544	0.0116825	0.011054	0.0191162	0.0409818	0.205801	0.137825	0.171813
Anhui	2010	0.0403044	0.0275641	0.0153007	0.0275641	0.0151951	0.0145978	0.0139567	0.0190925	0.0220671	0.190984	0.146412	0.168698
Anhui	2011	0.0422171	0.0285703	0.0160059	0.0285703	0.0180159	0.0176675	0.0137434	0.0152149	0.0255198	0.200757	0.156461	0.178609
Anhui	2012	0.0362921	0.0293901	0.0136863	0.0293901	0.0213333	0.0211241	0.0143724	0.0141911	0.0209413	0.193158	0.162336	0.177747
Anhui	2013	0.0420742	0.0320889	0.0157849	0.0320889	0.0248261	0.0248906	0.0151974	0.0135259	0.0192149	0.213743	0.179526	0.196635
Anhui	2014	0.0436352	0.0326115	0.016233	0.0326115	0.0276843	0.0289335	0.0178503	0.014782	0.023193	0.228571	0.196686	0.212629
Anhui	2015	0.0477684	0.0352945	0.01761	0.0352945	0.0320157	0.0335171	0.0215825	0.0171028	0.0252196	0.254222	0.222158	0.23819
Anhui	2016	0.0463064	0.0341174	0.0171777	0.0341174	0.037933	0.0406412	0.0272278	0.0193265	0.0199655	0.264978	0.244785	0.254881
Anhui	2017	0.0463518	0.0356595	0.0167758	0.0356595	0.0423456	0.0456373	0.0335855	0.0216657	0.0130659	0.282039	0.266454	0.274246
Fujian	2004	0.0316514	0.0222978	0.0203575	0.0222978	0.00555615	0.00504788	0.00728011	0.0126525	0.0364783	0.173347	0.100812	0.13708
Fujian	2005	0.0310267	0.0229469	0.0197935	0.0229469	0.00672978	0.00599358	0.00795249	0.0122494	0.0396308	0.178918	0.10579	0.142354
Fujian	2006	0.0286468	0.0230636	0.0181175	0.0230636	0.00820403	0.00785232	0.0092267	0.0123803	0.0384298	0.174344	0.110679	0.142511
Fujian	2007	0.0288996	0.0239789	0.0181407	0.0239789	0.00932178	0.0100331	0.0114196	0.0126586	0.0383548	0.178727	0.119868	0.149298
Fujian	2008	0.0291799	0.02521	0.0181809	0.02521	0.0109598	0.0120821	0.0151566	0.0144634	0.0400061	0.188819	0.133267	0.161043
Fujian	2009	0.0290535	0.0271128	0.0179666	0.0271128	0.0136504	0.0158216	0	0	0.0377543	0.183599	0.115442	0.149521
Fujian	2010	0.0294932	0.0267454	0.0181063	0.0267454	0.0169994	0.0196914	0.0193343	0.013751	0.0147114	0.174932	0.151715	0.163323
Fujian	2011	0.0301527	0.0278794	0.0183793	0.0278794	0.0200282	0.0247478	0.0220542	0.0132601	0.0147114	0.187527	0.16838	0.177953
Fujian	2012	0.0309057	0.0298343	0.0187004	0.0298343	0.0232649	0.0293906	0.0241821	0.0130569	0.0190648	0.204994	0.187194	0.196094
Fujian	2013	0.0318786	0.0315985	0.0191603	0.0315985	0.0268683	0.0341566	0.0288971	0.0141541	0.0172634	0.222409	0.208002	0.215205
Fujian	2014	0.0331427	0.0326809	0.0197578	0.0326809	0.029579	0.0396664	0.0341875	0.015352	0.0227427	0.244745	0.231753	0.238249
Fujian	2015	0.0346267	0.0336945	0.0204712	0.0336945	0.0342092	0.0445768	0.0384296	0.0161175	0.0301734	0.269487	0.256453	0.26297
Fujian	2016	0.0363471	0.0344293	0.0213261	0.0344293	0.0375902	0.0500934	0.0449923	0.0171505	0.0199655	0.284275	0.275897	0.280086
Fujian	2017	0.0341406	0.035416	0.0198059	0.035416	0.0409324	0.0556363	0.0500694	0.0172075	0.0154331	0.298323	0.292035	0.295179
Jiangxi	2004	0.0381774	0.0197201	0.0202206	0.0197201	0.0034894	0.00300851	0.00358293	0.0126052	0.0339263	0.172858	0.0888572	0.130857
Jiangxi	2005	0.0355226	0.0181312	0.0186828	0.0181312	0.00412738	0.00323091	0.00395218	0.0119221	0.0298732	0.158333	0.0854656	0.121899
Jiangxi	2006	0.0341541	0.0191606	0.0178388	0.0191606	0.00484076	0.00382639	0.00429399	0.0109708	0.0369287	0.167832	0.0898673	0.12885
Jiangxi	2007	0.0349785	0.0202161	0.0181511	0.0202161	0.00547795	0.00458914	0.00495612	0.0105933	0.0414322	0.178963	0.0955182	0.137241
Jiangxi	2008	0.0333956	0.0202359	0.0171939	0.0202359	0.00669097	0.00528746	0.00739089	0.0132401	0.0455604	0.185813	0.102658	0.144235
Jiangxi	2009	0.0334725	0.0214455	0.017108	0.0214455	0.00863125	0.00771656	0.00800964	0.0131614	0.0374541	0.175419	0.109769	0.142594
Jiangxi	2010	0.0323293	0.0219455	0.016405	0.0219455	0.0109986	0.00961717	0.0107707	0.0144322	0.0214667	0.156669	0.115286	0.135977
Jiangxi	2011	0.0344948	0.023637	0.0174135	0.023637	0.0132215	0.0115286	0.0106618	0.0116054	0.0248443	0.168373	0.124569	0.146471
Jiangxi	2012	0.0348246	0.0246571	0.0175185	0.0246571	0.0155199	0.0138864	0.0114454	0.0112996	0.0174135	0.167198	0.130804	0.149001
Jiangxi	2013	0.0355391	0.0259329	0.0178097	0.0259329	0.0180442	0.0166211	0.0133382	0.0118796	0.0170382	0.176043	0.143079	0.159561
Jiangxi	2014	0.0370121	0.0271516	0.0184728	0.0271516	0.0199967	0.0200078	0.0167258	0.0137209	0.0163627	0.188081	0.158348	0.173215
Jiangxi	2015	0.0386445	0.0285227	0.0191932	0.0285227	0.0230117	0.0238921	0.0211256	0.0163706	0.019365	0.206264	0.179464	0.192864
Jiangxi	2016	0.0373132	0.0301365	0.0184183	0.0301365	0.0268258	0.0284395	0.0251485	0.0177177	0.0184643	0.218353	0.198324	0.208339
Jiangxi	2017	0.0364283	0.0298611	0.0178599	0.0298611	0.0300121	0.0338185	0.029867	0.0188199	0.0134845	0.227399	0.213817	0.220608
Hubei	2004	0.0207486	0.0217591	0.00814813	0.0217591	0.00651386	0.00638583	0.00408032	0.0117142	0.0487128	0.174276	0.092203	0.13324
Hubei	2005	0.0436517	0.0294912	0.0173137	0.0294912	0.00759933	0.00677666	0.00480076	0.0118058	0.0518653	0.227382	0.119925	0.173653
Hubei	2006	0.0394745	0.0286476	0.0156861	0.0286476	0.00888617	0.00782903	0.005359	0.0113678	0.0524657	0.220621	0.120696	0.170658
Hubei	2007	0.0397163	0.0292745	0.0157665	0.0292745	0.0102993	0.00926586	0.00644966	0.0111776	0.0464611	0.213028	0.126359	0.169693
Hubei	2008	0.0391942	0.0278913	0.0155237	0.0278913	0.0126037	0.0109582	0.0105364	0.015076	0.0589208	0.235811	0.139022	0.187416
Hubei	2009	0.0375838	0.0293249	0.0148543	0.0293249	0.0164132	0.015413	0.0123524	0.015472	0.0517152	0.227804	0.153919	0.190862
Hubei	2010	0.0375453	0.0298362	0.0148179	0.0298362	0.0202114	0.0189051	0.0165717	0.0168726	0.0358779	0.212411	0.168467	0.190439
Hubei	2011	0.0381664	0.0315016	0.0149866	0.0315016	0.0224205	0.0212603	0.0165348	0.0137639	0.0369287	0.219782	0.176282	0.198032
Hubei	2012	0.0386171	0.032773	0.0151099	0.032773	0.026236	0.0248144	0.0175089	0.0129067	0.0325753	0.224151	0.188333	0.206242
Hubei	2013	0.0402	0.0344203	0.015682	0.0344203	0.0305487	0.0286831	0.0192185	0.0127589	0.0228177	0.229667	0.201775	0.215721
Hubei	2014	0.0407002	0.0352608	0.0158325	0.0352608	0.0338836	0.0332487	0.0228421	0.0137714	0.0299483	0.248704	0.222493	0.235598
Hubei	2015	0.0411344	0.0362837	0.0159037	0.0362837	0.0383876	0.038943	0.0273509	0.0153728	0.0381296	0.273807	0.248047	0.260927
Hubei	2016	0.0422171	0	0.0162242	0	0.0436372	0.0463366	0.033895	0.0173421	0.0280718	0.249887	0.211726	0.230806
Hubei	2017	0.0430733	0.0265449	0.0165193	0.0265449	0.0486066	0.0524978	0.0432945	0.0198565	0.0249222	0.294117	0.287006	0.290561
Hunan	2004	0.04236	0.0263919	0.0142882	0.0263919	0.00520042	0.00503175	0.00327498	0.0109905	0.036028	0.191084	0.103383	0.147234
Hunan	2005	0.0543145	0.0288337	0.0194664	0.0288337	0.00611806	0.00534843	0.00381412	0.0103389	0.028372	0.211743	0.11222	0.161982
Hunan	2006	0.049835	0.0279768	0.0177997	0.0279768	0.00724145	0.00621586	0.00442168	0.0103063	0.0413046	0.217063	0.116338	0.1667
Hunan	2007	0.0497196	0.0281122	0.0177213	0.0281122	0.00850022	0.00746116	0.00601019	0.0114277	0.0397809	0.216287	0.122545	0.169416
Hunan	2008	0.0483675	0.0269927	0.0171658	0.0269927	0.0101159	0.00858245	0.00929296	0.0144717	0.042558	0.218535	0.131053	0.174794
Hunan	2009	0.049192	0.0288663	0.01739	0.0288663	0.013022	0.0120157	0.0103188	0.01426	0.0467613	0.232246	0.145179	0.188712
Hunan	2010	0.0488402	0.0294246	0.0168281	0.0294246	0.0154525	0.0146913	0.0126632	0.0146179	0.0220671	0.206939	0.149699	0.178319
Hunan	2011	0.0498845	0.0307144	0.0171234	0.0307144	0.0180529	0.0173072	0.0127571	0.0120515	0.0288974	0.219606	0.160668	0.190137
Hunan	2012	0.0503187	0.0316076	0.0171609	0.0316076	0.0214919	0.0202537	0.0132918	0.0112117	0.0234182	0.221484	0.169496	0.19549
Hunan	2013	0.0503187	0.0327333	0.0170259	0.0327333	0.024953	0.0236133	0.014422	0.0110279	0.0165879	0.22488	0.179223	0.202052
Hunan	2014	0.0516378	0.0335682	0.0173565	0.0335682	0.0280908	0.0271743	0.0165511	0.0116	0.0274263	0.243435	0.198021	0.220728
Hunan	2015	0.0523413	0.0359335	0.0174748	0.0359335	0.033629	0.0318093	0.0199214	0.0132692	0.0303611	0.263467	0.222473	0.24297
Hunan	2016	0.0534076	0.0373397	0.0177316	0.0373397	0.0389919	0.0362712	0.0246411	0.0151213	0.0219921	0.275231	0.243115	0.259173
Hunan	2017	0.0527345	0.0363647	0.0174076	0.0363647	0.0433858	0.0420908	0.0307055	0.0172829	0.0213694	0.288133	0.265149	0.276641
Guandong	2004	0.0878915	0.0645059	0.024038	0.0645059	0.0308728	0.0287542	0.00996214	0.0124455	0.0423704	0.391468	0.241449	0.316459
Guandong	2005	0.0842584	0.0626689	0.0207855	0.0626689	0.0353925	0.0305144	0.0103182	0.0119359	0.0421077	0.383129	0.248541	0.315835
Guandong	2006	0.084907	0.0650495	0.0206969	0.0650495	0.0401668	0.0341185	0.0123966	0.0123119	0.0396083	0.394308	0.265499	0.329903
Guandong	2007	0.0843298	0.0681517	0.0202362	0.0681517	0.0454523	0.0404293	0.0162503	0.0137142	0.0478121	0.417357	0.293297	0.355327
Guandong	2008	0.078894	0.0702151	0.0187287	0.0702151	0.052104	0.0447675	0.0223725	0.0164692	0.0550928	0.432453	0.322219	0.377336
Guandong	2009	0.0785807	0.0731318	0.0184696	0.0731318	0.0647051	0.0591549	0.0242371	0.0167918	0.0496135	0.459894	0.364407	0.412151
Guandong	2010	0.0834669	0.0789033	0.0181046	0.0789033	0.076151	0.0689795	0.028953	0.0186462	0.0197403	0.488716	0.395553	0.442135
Guandong	2011	0.0845552	0.0791087	0.0182302	0.0791087	0.0850369	0.0781665	0.0285184	0.0159794	0.0315995	0.515049	0.422422	0.468736
Guandong	2012	0.0865833	0.0897693	0.0185136	0.0897693	0.0975797	0.0626147	0	0	0.0237184	0.533307	0.351426	0.442367
Guandong	2013	0.0884411	0.0878294	0.0188252	0.0878294	0.111122	0.101146	0.0339069	0.0163954	0.0207911	0.599899	0.489203	0.544551
Guandong	2014	0.0904582	0.0980773	0.0191138	0.0980773	0.118732	0.113624	0.0414281	0.0185949	0.0267208	0.656756	0.53434	0.595548
Guandong	2015	0.0933053	0.0998538	0.019492	0.0998538	0.148912	0.128099	0.0492005	0.020806	0.0352023	0.732957	0.596495	0.664726
Guandong	2016	0.0951576	0.0981161	0.0196089	0.0981161	0.166963	0.148677	0.0659031	0.0254442	0.0163627	0.792997	0.646063	0.71953
Guandong	2017	0.0917839	0.103638	0.0186157	0.103638	0.180617	0.169034	0.0731235	0.0257898	0.0191358	0.856115	0.674843	0.765479
Hainan	2004	0.00721665	0.00451052	0.0201324	0.00451052	0.00107636	3.17554e-05	0.00334071	0.00946026	0.0519403	0.157185	0.0425104	0.0998477
Hainan	2005	0.0071507	0.00446973	0.0197002	0.00446973	0.00120911	0.000504636	0.00343716	0.0087916	0.0589958	0.174205	0.0435623	0.108884
Hainan	2006	0.00671099	0.00517595	0.0183082	0.00517595	0.00144866	0.00067584	0.00402215	0.00895396	0.0505893	0.152204	0.0448458	0.0985247
Hainan	2007	0.00671649	0.00439806	0.0181226	0.00439806	0.00173899	0.00081696	0.00507429	0.00970345	0.0650005	0.188864	0.0468299	0.117847
Hainan	2008	0.00668351	0.00459976	0.0178378	0.00459976	0.00218266	0.00102646	0.00668584	0.0107836	0.0447347	0.138848	0.0488543	0.0938513
Hainan	2009	0.00672198	0.00464423	0.0177347	0.00464423	0.0029485	0.00177774	0.00726864	0.0107749	0.0479622	0.146995	0.0522849	0.0996401
Hainan	2010	0.00681542	0.00481533	0.0178776	0.00481533	0.00391555	0.00254448	0.0104581	0.0124938	0.0336261	0.117107	0.0571029	0.0871047
Hainan	2011	0.00701329	0.00514677	0.0182212	0.00514677	0.00418224	0.00346758	0.0116125	0.0114628	0.037379	0.126242	0.061389	0.0938153
Hainan	2012	0.00717268	0.00511561	0.0184422	0.00511561	0.0047441	0.00440439	0.0129048	0.0113711	0.029573	0.111394	0.0631582	0.0872762
Hainan	2013	0.00742002	0.00538331	0.0188988	0.00538331	0.0055266	0.00540335	0.0153905	0.0123032	0.0364033	0.129645	0.0716544	0.10065
Hainan	2014	0.00771132	0.0057697	0.0194576	0.0057697	0.00596799	0.00642869	0.017871	0.0130902	0.0273212	0.116733	0.0755646	0.0961488
Hainan	2015	0.00807957	0.00614193	0.0202248	0.00614193	0.00709083	0.00812585	0.0237888	0.0166081	0.0362532	0.145409	0.0917514	0.11858
Hainan	2016	0.00828843	0.00615043	0.0205768	0.00615043	0.00846766	0.00952363	0.0274763	0.0176696	0.0379795	0.155798	0.101192	0.128495
Hainan	2017	0.00791764	0.00606569	0.0194946	0.00606569	0.00937399	0.0105636	0.0337813	0.0198897	0.0268564	0.149267	0.108632	0.128949
Guizhou	2004	0.0201	0.0120154	0.0116088	0.0120154	0.0021561	0.00188443	0.00163792	0.0108159	0.0365534	0.131029	0.0604046	0.095717
Guizhou	2005	0.0226558	0.0112823	0.0137278	0.0112823	0.00257877	0.00226706	0.00205754	0.0108614	0.0387301	0.13931	0.0634682	0.101389
Guizhou	2006	0.0213806	0.0113908	0.0130877	0.0113908	0.00306396	0.0027957	0.00252924	0.0113246	0.0392555	0.139053	0.0651348	0.102094
Guizhou	2007	0.02165	0.011916	0.0134698	0.011916	0.00355262	0.00337863	0.00308365	0.0110214	0.0455604	0.153988	0.0694426	0.111715
Guizhou	2008	0.0217159	0.0115633	0.0136488	0.0115633	0.00439807	0.00397263	0.0042183	0.0120879	0.0395557	0.141938	0.0719137	0.106926
Guizhou	2009	0.0199241	0.012861	0.0127201	0.012861	0.00547628	0.00543802	0.0051067	0.013102	0.0390303	0.141443	0.0776554	0.109549
Guizhou	2010	0.0220072	0.0140808	0.0143065	0.0140808	0.00683702	0.00690852	0.00668613	0.0143451	0.0211664	0.118635	0.0824696	0.100552
Guizhou	2011	0.0231779	0.013846	0.015121	0.013846	0.00811725	0.00838364	0.00720858	0.0124473	0.0275464	0.12987	0.0888477	0.109359
Guizhou	2012	0.0241343	0.0132834	0.0156834	0.0132834	0.00978593	0.0103149	0.00817957	0.0118036	0.0238685	0.127197	0.0934862	0.110341
Guizhou	2013	0.0255029	0.0166227	0.0164954	0.0166227	0.0123159	0.0127808	0.0098381	0.0120923	0.015462	0.130477	0.105439	0.117958
Guizhou	2014	0.0266186	0.0180326	0.0171959	0.0180326	0.0141712	0.015832	0.0115254	0.0123836	0.0165128	0.141302	0.117879	0.129591
Guizhou	2015	0.0277728	0.0188926	0.0178388	0.0188926	0.0180478	0.0194495	0.0138583	0.0132179	0.0264205	0.163597	0.137619	0.150608
Guizhou	2016	0.0288556	0.0197878	0.0184066	0.0197878	0.0220701	0.0232314	0.0171479	0.0146913	0.0200406	0.170781	0.153242	0.162012
Guizhou	2017	0.0280658	0.0192672	0.0177716	0.0192672	0.0242222	0.0272784	0.0205487	0.0154191	0.0151791	0.174564	0.163171	0.168867
Gansu	2004	0.0276464	0.0118823	0.0247456	0.0118823	0.00230479	0.00173264	0.00331526	0.0141599	0.0218645	0.132885	0.066031	0.0994582
Gansu	2005	0.0257942	0.0115458	0.0230401	0.0115458	0.0026887	0.00175434	0.00357843	0.0133648	0.0365534	0.149939	0.069227	0.109583
Gansu	2006	0.0248378	0.0113962	0.0221622	0.0113962	0.00307967	0.00200852	0.0042386	0.0134542	0.036103	0.146989	0.0700994	0.108544
Gansu	2007	0.024585	0.0114979	0.0219262	0.0114979	0.003479	0.00240144	0.00524218	0.0140199	0.0481874	0.171234	0.0750938	0.123164
Gansu	2008	0.0229416	0.0126049	0.0204253	0.0126049	0.00439046	0.00284394	0.00725158	0.0165789	0.0524657	0.180919	0.0818277	0.131373
Gansu	2009	0.0238595	0.0130859	0.0212155	0.0130859	0.00546096	0.00408087	0.00849521	0.018185	0.0387301	0.157507	0.086524	0.122015
Gansu	2010	0.0232769	0.0146876	0.0206526	0.0146876	0.0066063	0.00513691	0.0108428	0.019118	0.0322751	0.149787	0.0935021	0.121644
Gansu	2011	0.024618	0.0150437	0.0218176	0.0150437	0.00779341	0.00653288	0.0104263	0.015113	0.0356527	0.155956	0.0973183	0.126637
Gansu	2012	0.0243322	0.015919	0.0214441	0.015919	0.00931552	0.00836677	0.0116871	0.0151343	0.0219921	0.138622	0.10062	0.119621
Gansu	2013	0.0249697	0.0167017	0.0219759	0.0167017	0.011169	0.0105243	0.0132342	0.0153192	0.0326504	0.159033	0.113437	0.136235
Gansu	2014	0.0256183	0.0170349	0.0224719	0.0170349	0.0129253	0.013559	0.0152605	0.0164141	0.0304737	0.162478	0.123648	0.143063
Gansu	2015	0.0263988	0.0178034	0.0230807	0.0178034	0.0149863	0.0170777	0.0187469	0.0203727	0.0290476	0.172899	0.139002	0.155951
Gansu	2016	0.0318841	0.0177983	0.0278036	0.0177983	0.0162625	0.0206282	0.0223902	0.023034	0.0188396	0.183617	0.151532	0.167574
Gansu	2017	0.026838	0.0187515	0.0232357	0.0187515	0.0165053	0.0230284	0.0264757	0.0257003	0.0261861	0.189902	0.162325	0.176113
Qinghai	2004	5.49631e-06	0.00326353	2.5144e-05	0.00326353	0.000564071	0	0.00259621	0.00851457	0.0165128	0.0529017	0.0203789	0.0366403
Qinghai	2005	0	0.00309101	0	0.00309101	0.000685039	2.65527e-05	0.00273839	0.00777024	0.0298732	0.0856817	0.024506	0.0550939
Qinghai	2006	0.0053589	0.00310263	0.0223991	0.00310263	0.000839059	0.000145447	0.00301381	0.0072241	0.0306238	0.107746	0.0336553	0.0707007
Qinghai	2007	0.00531493	0.00322274	0.0220568	0.00322274	0.00102613	0.000350725	0.00378362	0.00742879	0.045035	0.140489	0.0385347	0.0895118
Qinghai	2008	0.00522149	0.00329441	0.0215624	0.00329441	0.00129016	0.000555288	0.00479206	0.00740099	0.0574196	0.170732	0.0418747	0.106303
Qinghai	2009	0.00504561	0.00329214	0.0207226	0.00329214	0.00165801	0.00104742	0.00619614	0.00906382	0.0469114	0.144881	0.0443052	0.0945931
Qinghai	2010	0.00524348	0.00333633	0.0213154	0.00333633	0.00215367	0.00161841	0.00866091	0.0102479	0.0439091	0.14009	0.0493152	0.0947025
Qinghai	2011	0.0055128	0.00361225	0.0222047	0.00361225	0.00262364	0.0021695	0.00931675	0.00899389	0.0486378	0.152264	0.0524738	0.102369
Qinghai	2012	0.00561173	0.00416322	0.0224044	0.00416322	0.00327595	0.00292452	0.0107251	0.00921393	0.037304	0.127769	0.0552577	0.0915133
Qinghai	2013	0.00579311	0.00437965	0.0229423	0.00437965	0.00380901	0.00374197	0.0128066	0.00989649	0.0321249	0.119961	0.0593482	0.0896546
Qinghai	2014	0.00605693	0.00451591	0.0237542	0.00451591	0.00420576	0.00478462	0.014992	0.0107776	0.0453352	0.151871	0.0678438	0.109858
Qinghai	2015	0.00597449	0.00473658	0.0232294	0.00473658	0.0048539	0.00606827	0.0181532	0.0125429	0.0472117	0.159519	0.0758019	0.11766
Qinghai	2016	0.00662855	0.00511504	0.0255539	0.00511504	0.00517163	0.00668244	0.0220595	0.0144434	0.0358779	0.14492	0.0818677	0.113394
Qinghai	2017	0.00763923	0.00495267	0.0292091	0.00495267	0.00540974	0.00754874	0.0254231	0.0163371	0.0468479	0.176433	0.091267	0.13385
Beijing	2004	0.0179784	0.0175264	0.0274365	0.0175264	0.0200786	0.016145	0.0354428	0.0248928	0.0601967	0.242572	0.168737	0.205654
Beijing	2005	0.0183687	0.0169065	0.0272085	0.0169065	0.0248694	0.0178086	0.0613974	0.0384538	0.0609473	0.294142	0.211636	0.252889
Beijing	2006	0.0180938	0.0192371	0.0257367	0.0192371	0.0291095	0.020317	0.048766	0.0272965	0.0651506	0.278574	0.207406	0.24299
Beijing	2007	0.0185226	0.0216234	0.0251613	0.0216234	0.0328485	0.0232094	0.0563873	0.0272393	0.0623734	0.291495	0.229744	0.260619
Beijing	2008	0.0190667	0.0225582	0.0245038	0.0225582	0.0389896	0.026029	0.0627688	0.028385	0.0649254	0.313769	0.252111	0.28294
Beijing	2009	0.0190777	0.0248038	0.0233349	0.0248038	0.0503921	0.0334266	0.0711594	0.0309098	0.065676	0.347613	0.292701	0.320157
Beijing	2010	0.0194789	0.0255638	0.0225791	0.0255638	0.0598423	0.0390094	0.0934537	0.0368718	0.0473618	0.383553	0.337922	0.360738
Beijing	2011	0.020133	0.0254494	0.0226774	0.0254494	0.067457	0.0441355	0.0771423	0.0271994	0.0602718	0.377661	0.337934	0.357797
Beijing	2012	0.0206991	0.026974	0.0227508	0.026974	0.0755662	0.0482792	0.08465	0.0278016	0.0544923	0.399952	0.36518	0.382566
Beijing	2013	0.0216719	0.0281677	0.0233068	0.0281677	0.0816949	0.0537588	0.0892135	0.0270428	0.0538919	0.421905	0.388213	0.405059
Beijing	2014	0.0239309	0.0312263	0.0253083	0.0312263	0.0885468	0.0604334	0.106453	0.0304752	0.0558434	0.474376	0.43292	0.453648
Beijing	2015	0.02525	0.0322359	0.0264775	0.0322359	0.114912	0.0673085	0.122711	0.0328455	0.0587706	0.5525	0.490545	0.521522
Beijing	2016	0.0257337	0.0332299	0.0269576	0.0332299	0.1233	0.0733054	0.160576	0.0385785	0.0498387	0.63566	0.529734	0.582697
Beijing	2017	0.0251564	0.0345746	0.0263763	0.0345746	0.133777	0.0929132	0.172469	0.0379473	0.0522117	0.693326	0.572498	0.632912
Shanghai	2004	0.0135594	0.0149321	0.0228298	0.0149321	0.0185635	0.0193418	0.0430855	0.0204853	0.0522406	0.226953	0.170019	0.198486
Shanghai	2005	0.0138012	0.0162864	0.0231036	0.0162864	0.0216523	0.0218031	0.0465338	0.0194265	0.0569692	0.244627	0.184403	0.214515
Shanghai	2006	0.0139331	0.0167915	0.0231907	0.0167915	0.0245621	0.0242371	0.0560581	0.0205885	0.0610974	0.270773	0.204513	0.237643
Shanghai	2007	0.0167582	0.0186784	0.0276989	0.0186784	0.0281465	0.0284235	0.0664113	0.0208016	0.0544173	0.289035	0.232183	0.260609
Shanghai	2008	0.0172309	0.0222988	0.0207412	0.0222988	0.0330427	0.0317341	0.0602873	0.0229657	0.0598965	0.294424	0.24429	0.269357
Shanghai	2009	0.0167692	0.0209387	0.0198327	0.0209387	0.0414277	0.0391715	0.065669	0.0237992	0.0613977	0.317451	0.270446	0.293948
Shanghai	2010	0.0181763	0.0265989	0.0179186	0.0265989	0.0484559	0.0451965	0.0728458	0.0277242	0.037379	0.323053	0.304476	0.313764
Shanghai	2011	0.0187314	0.0284082	0.0181083	0.0284082	0.0540233	0.0492975	0.0608686	0.0211263	0.041207	0.317926	0.305782	0.311854
Shanghai	2012	0.0195229	0.0297804	0.0186158	0.0297804	0.0590079	0.0544001	0.0654056	0.0218951	0.0355026	0.334794	0.326521	0.330658
Shanghai	2013	0.020155	0.0375208	0.0189444	0.0375208	0.0643011	0.0589496	0.0645282	0.0202727	0.0367786	0.358122	0.35113	0.354626
Shanghai	2014	0.0224139	0.0390408	0.0209933	0.0390408	0.0685962	0.0637452	0.0771774	0.0225446	0.0421077	0.396639	0.386286	0.391462
Shanghai	2015	0.0220567	0.0323325	0.0207461	0.0323325	0.0963366	0.0711198	0.0883899	0.0241171	0.0497636	0.459794	0.434493	0.447143
Shanghai	2016	0.0219028	0.032494	0.0205621	0.032494	0.102604	0.0800089	0.11989	0.0299767	0.036028	0.523038	0.482446	0.502742
Shanghai	2017	0.0235392	0.0394524	0.0221231	0.0394524	0.104415	0.0897132	0.124517	0.0283611	0.0353236	0.551964	0.51603	0.533997
Tianjin	2004	0.0169946	0.0123826	0.0379107	0.0123826	0.00477198	0.0047506	0.0150092	0.014017	0.0434587	0.181326	0.0901732	0.13575
Tianjin	2005	0.0132626	0.0106801	0.0290123	0.0106801	0.00565473	0.00552681	0.0164882	0.0124969	0.0419576	0.161859	0.0881211	0.12499
Tianjin	2006	0.0132406	0.0108965	0.0280956	0.0108965	0.00634986	0.00646133	0.0185637	0.0126913	0.0493133	0.177848	0.0946183	0.136233
Tianjin	2007	0.0136089	0.0114424	0.0278364	0.0114424	0.00765236	0.00798186	0.0256792	0.0154705	0.0452601	0.179311	0.109217	0.144264
Tianjin	2008	0.0130098	0.0117976	0.0252153	0.0117976	0.00924195	0.00952554	0.0283338	0.0140748	0.0587706	0.206916	0.117787	0.162352
Tianjin	2009	0.013411	0.013108	0.0248835	0.013108	0.0128935	0.0141932	0.0233734	0.0108315	0.0549427	0.197244	0.123824	0.160534
Tianjin	2010	0.014109	0.0139483	0.0248453	0.0139483	0.0153187	0.0177272	0.0313819	0.0124924	0.025745	0.163272	0.13835	0.150811
Tianjin	2011	0.0147191	0.0149678	0.0247449	0.0149678	0.0163286	0.0206259	0.0296429	0.0100818	0.0346769	0.176372	0.145181	0.160777
Tianjin	2012	0.0151643	0.0157867	0.0244394	0.0157867	0.0188418	0.0239579	0.031981	0.00994792	0.0333259	0.183352	0.157303	0.170328
Tianjin	2013	0.015615	0.0165941	0.0241515	0.0165941	0.0216483	0.027275	0.0356726	0.0103208	0.027096	0.187726	0.170101	0.178913
Tianjin	2014	0.0162526	0.0172513	0.0243976	0.0172513	0.0230049	0.0304635	0.0397522	0.0108814	0.0380546	0.213056	0.186423	0.199739
Tianjin	2015	0.0166538	0.017817	0.024512	0.017817	0.0261353	0.0341987	0.0488509	0.0129687	0.0510396	0.252733	0.211717	0.232225
Tianjin	2016	0.0173958	0.0180082	0.0253594	0.0180082	0.0279157	0.0379179	0.0643117	0.015942	0.0311492	0.26214	0.23435	0.248245
Tianjin	2017	0.0165354	0.0188274	0.0241804	0.0188274	0.028727	0.0417573	0.0688561	0.0163616	0.0334789	0.277332	0.246947	0.262139
Chongqing	2004	0.0313674	0.0140355	0.0255442	0.0140355	0.00375058	0.00353725	0.00550241	0.0143734	0.0457105	0.18122	0.0850824	0.133151
Chongqing	2005	0.0292184	0.0134661	0.0237398	0.0134661	0.00444241	0.00425565	0.00614355	0.0140688	0.0444345	0.173718	0.0854383	0.129578
Chongqing	2006	0.0274541	0.0133384	0.022216	0.0133384	0.00518772	0.00515138	0.00710816	0.0144984	0.051565	0.185165	0.088949	0.137057
Chongqing	2007	0.0217324	0.012033	0.0175005	0.012033	0.00618567	0.00616664	0.0101738	0.0173886	0.0499138	0.174015	0.090953	0.132484
Chongqing	2008	0.023101	0.0127857	0.0184607	0.0127857	0.00752231	0.00776647	0.0117354	0.016321	0.0541921	0.186836	0.099344	0.14309
Chongqing	2009	0.023002	0.0132961	0.0182509	0.0132961	0.0102917	0.0110991	0.016239	0.0201788	0.0509646	0.187915	0.115834	0.151875
Chongqing	2010	0.023079	0.0147417	0.0158206	0.0147417	0.0126399	0.0139879	0.0184421	0.0218164	0.0312993	0.158869	0.124454	0.141661
Chongqing	2011	0.0280422	0.0162252	0.0191062	0.0162252	0.0149749	0.0169469	0.0177662	0.0167709	0.033476	0.171089	0.13533	0.15321
Chongqing	2012	0.0283994	0.0170638	0.0192721	0.0170638	0.0180341	0.0201804	0.0187834	0.0156218	0.0233431	0.165017	0.143163	0.15409
Chongqing	2013	0.0292568	0.0184943	0.0197697	0.0184943	0.0211585	0.0234312	0.0202927	0.015131	0.0209413	0.173264	0.155596	0.16443
Chongqing	2014	0.029845	0.0191121	0.0200705	0.0191121	0.0233598	0.0269693	0.022897	0.0153776	0.0240937	0.186418	0.169613	0.178016
Chongqing	2015	0.0248708	0.0196875	0.0167121	0.0196875	0.0267197	0.030102	0.0289562	0.0176306	0.0342266	0.205087	0.188267	0.196677
Chongqing	2016	0.0225623	0.0198507	0.0167736	0.0198507	0.0298591	0.0335646	0.0374679	0.0182727	0.0242438	0.210642	0.204	0.207321
Chongqing	2017	0.0252718	0.0203162	0.0186431	0.0203162	0.0323598	0.0446099	0.0459496	0.0205657	0.0200377	0.241506	0.234811	0.238159
