# Supplementary material for: The impact of the inclusive financial development index on farmer entrepreneurship
Source: PLoS One. 2019 May 7;14(5):e0216466. doi: 10.1371/journal.pone.0216466 (PMC6504083; doi:10.1371/journal.pone.0216466)
Supplement: S2 File — (XLSX) [file pone.0216466.s002.xlsx]

## Sheet: paneldata
city	year	RH	CZHH	LNNSH	NSH	LNGDTZ	GDTZ	EDU	OPEN	GDP	IFI
1	2004	53.6726	83.2393	8.7275	6170.3	2.74727	15.6	34.9	1.82753	3.8303	0.205659
1	2005	58.9286	83.62	8.90195	7346.3	2.84491	17.2	34.7	1.50871	4.42943	0.252893
1	2006	63.2258	84.33	9.02105	8275.5	2.96527	19.4	36	1.63185	4.87811	0.242994
1	2007	57.1542	84.5	9.15267	9439.6	3.157	23.5	38.2	1.6295	5.51763	0.260623
1	2008	62.2266	84.9	9.27443	10661.9	3.09558	22.1	38.1	1.79914	6.18628	0.282943
1	2009	68.9354	85	9.36466	11668.6	3.77276	43.5	40.2	1.23618	6.76762	0.320159
1	2010	75.0741	85.96	9.49268	13262.3	3.95316	52.1	41.3	1.48245	7.16451	0.360739
1	2011	78.2437	86.2	9.59803	14735.7	4.07923	59.1	42.9	1.5725	7.91418	0.357799
1	2012	82.2727	86.2	9.70964	16475.7	3.86073	47.5	43.9	1.44721	8.58929	0.382568
1	2013	75.7931	86.3	9.8167	18337.5	3.90197	49.5	44.9715	1.36245	9.21235	0.405061
1	2014	93.6054	86.35	9.84519	18867.3	3.9279	50.8	46.15	1.21098	9.90359	0.45365
1	2015	106.928	86.5	9.93153	20568.7	3.91202	50	47.3286	0.902514	10.5828	0.521523
1	2016	123.413	86.5	10.0128	22309.5	4.01096	55.2	48.5071	0.763369	11.8271	0.582698
1	2017	108.091	87.2345	10.0515	23190	4.17	64.7154	49.7813	1.12706	11.0039	0.632913
2	2004	15.8422	74.3727	8.53886	5109.5	2.8848	17.9	20.6	1.18649	2.18034	0.135761
2	2005	18.9449	75.11	8.62693	5579.9	3.37759	29.3	20.1	1.19117	3.15165	0.124998
2	2006	25.1737	75.73	8.73679	6227.9	3.44681	31.4	20.1	1.18467	4.06474	0.13624
2	2007	33.1801	76.31	8.85511	7010.1	3.48738	32.7	19.98	1.08264	4.55491	0.14427
2	2008	4.96212	77.23	8.97598	7910.8	3.50255	33.2	20.2	0.878742	5.48065	0.162357
2	2009	5	78.01	9.06965	8687.6	3.3673	29	20.8	0.581311	6.15457	0.160539
2	2010	6.40741	79.55	9.2178	10074.9	3.27336	26.4	19.9	0.610151	6.8991	0.150817
2	2011	6.25	80.5	9.41908	12321.2	3.29584	27	17.4	0.596627	8.26607	0.160782
2	2012	6.66667	81.55	9.54863	14025.5	3.06805	21.5	18.2	0.566495	9.10849	0.170333
2	2013	7.54717	82.01	9.67036	15841	3.30322	27.2	18.1434	0.553813	9.75544	0.178918
2	2014	8.14126	82.27	9.7418	17014.2	3.32504	27.8	18.1434	0.52938	10.3628	0.199744
2	2015	9.47955	82.64	9.82453	18481.6	2.85647	17.4	18.1434	0.448427	10.673	0.232228
2	2016	11.4607	82.93	9.90726	20075.6	3.13549	23	18.1434	0.398332	11.4346	0.248249
2	2017	8.92781	84.6094	9.93477	20635.6	3.14283	23.1692	17.4787	0.478472	10.9863	0.262143
3	2004	8.00047	36.3906	8.06183	3171.1	5.37805	216.6	16.1	0.126715	1.20307	0.191145
3	2005	8.1121	37.69	8.15525	3481.6	5.47017	237.5	18.3	0.130123	1.47834	0.189088
3	2006	8.11587	38.77	8.24323	3801.8	5.68222	293.6	18.7	0.127199	1.67477	0.189052
3	2007	7.55063	40.25	8.36483	4293.4	5.77455	322	20.12	0.139991	1.99697	0.202734
3	2008	7.43905	41.9	8.47543	4795.5	5.9804	395.6	20.6	0.164831	2.31607	0.211048
3	2009	7.54802	43.74	8.54669	5149.7	5.97483	393.4	21.6	0.118862	2.38942	0.22721
3	2010	6.21622	44.5	8.69249	5958	6.13296	460.8	21.2	0.140973	2.80515	0.234941
3	2011	7.02209	45.6	8.87062	7119.7	6.41198	609.1	18.2	0.142891	3.34606	0.237146
3	2012	7.63477	46.8	8.99732	8081.4	6.32203	556.7	19	0.120105	3.64661	0.248287
3	2013	4.35331	48.12	9.11624	9101.9	6.33594	564.5	18.3602	0.120164	3.85982	0.264611
3	2014	8.00053	49.33	9.22878	10186.1	6.26283	524.7	17.8881	0.126518	3.98496	0.280782
3	2015	10.3846	51.33	9.31023	11050.5	6.29619	542.5	17.416	0.112155	4.01401	0.31076
3	2016	13.5073	53.32	9.38592	11919.4	6.01591	409.9	16.9439	0.101004	4.29323	0.336405
3	2017	9.30217	53.9741	9.40242	12117.7	6.41776	612.631	18.2451	0.123695	4.63146	0.355441
4	2004	3.72915	40.9901	7.85926	2589.6	4.13035	62.2	13.6	0.146416	0.977502	0.131754
4	2005	4.35567	42.11	7.96925	2890.7	4.32678	75.7	13.1	0.110238	1.22977	0.133405
4	2006	5.48622	43.01	8.06492	3180.9	4.53582	93.3	14.6	0.111301	1.40667	0.144495
4	2007	6.22433	44.03	8.20677	3665.7	4.75186	115.8	14.88	0.154571	1.67886	0.131922
4	2008	6.72543	45.11	8.31806	4097.2	4.97189	144.3	16	0.144082	2.03455	0.162082
4	2009	6.39114	45.99	8.35329	4244.1	5.18515	178.6	17.7	0.0794695	2.14922	0.171491
4	2010	7.01747	48.05	8.46301	4736.3	5.38404	217.9	19.1	0.0936755	2.61931	0.161732
4	2011	7.64381	49.68	8.63077	5601.4	5.46129	235.4	18.3	0.0857841	3.08939	0.182648
4	2012	9.70455	51.26	8.75725	6356.6	5.62906	278.4	18.8	0.0783955	3.35442	0.187866
4	2013	11.2195	52.56	8.87536	7153.5	5.65774	286.5	19.8266	0.077603	3.47183	0.201863
4	2014	13.1376	53.79	9.08357	8809.4	5.7655	319.1	20.5309	0.07909	3.4971	0.200351
4	2015	13.659	55.03	9.15418	9453.9	5.79788	329.6	21.2352	0.0744141	3.49353	0.222826
4	2016	14.2866	56.21	9.21856	10082.5	5.82482	338.6	21.9395	0.0886005	3.54515	0.238561
4	2017	14.9805	57.6818	9.21934	10090.4	5.95414	385.346	22.8731	0.0820548	4.084	0.253107
5	2004	9.15109	58.0972	8.10383	3307.1	4.77744	118.8	12.6	0.414412	1.73543	0.222678
5	2005	9.57544	58.7	8.21344	3690.2	4.8896	132.9	14.1	0.419695	1.89677	0.19
5	2006	10.1826	58.99	8.3164	4090.4	4.99315	147.4	14.1	0.416715	2.16685	0.178327
5	2007	10.7127	59.2	8.47081	4773.4	5.11859	167.1	13.99	0.410318	2.56377	0.203098
5	2008	10.5104	60.05	8.62632	5576.5	5.30678	201.7	14	0.373701	3.11944	0.22158
5	2009	11.9042	60.35	8.69249	5958	5.42978	228.1	14.6	0.285353	3.4892	0.216544
5	2010	12.4496	62.1	8.84042	6907.9	5.51906	249.4	15	0.298923	4.25675	0.233782
5	2011	12.9949	64.05	9.02359	8296.5	5.6863	294.8	8.9	0.281613	5.02431	0.246413
5	2012	13.2427	65.65	9.14673	9383.7	5.70678	300.9	9.3	0.264933	5.64937	0.24839
5	2013	15.3225	66.45	9.26129	10522.7	5.75669	316.3	9.46381	0.261834	6.16739	0.277236
5	2014	17.4292	67.05	9.32291	11191.5	5.71703	304	10.2951	0.24756	6.51863	0.298542
5	2015	21.9217	67.35	9.39739	12056.9	5.62582	277.5	10.6529	0.216616	6.55816	0.327631
5	2016	21.3725	67.37	9.46349	12880.7	5.54479	255.9	10.8371	0.270018	5.08345	0.335425
5	2017	21.7126	69.3685	9.51372	13544.3	5.83282	341.319	8.26803	0.257228	7.12057	0.359867
6	2004	1.34849	52.3662	8.00623	2999.6	4.31749	75	10.1	0.189978	0.969812	0.115871
6	2005	1.90846	52.52	8.09071	3264	4.63764	103.3	10.1	0.14793	1.33155	0.129547
6	2006	2.66979	52.97	8.20004	3641.1	4.58701	98.2	10.5	0.148471	1.56004	0.145585
6	2007	3.43237	53.16	8.34077	4191.3	4.78248	119.4	10.94	0.149837	1.91391	0.144489
6	2008	3.59656	53.21	8.50364	4932.7	4.8926	133.3	12	0.144133	2.35013	0.140245
6	2009	3.88585	53.32	8.56901	5265.9	5.1023	164.4	12.6	0.111353	2.62896	0.141673
6	2010	5.23332	53.35	8.73832	6237.4	5.16364	174.8	12.7	0.13295	3.2299	0.145956
6	2011	6.5808	53.4	8.92399	7510	5.3711	215.1	9.8	0.135307	3.83084	0.143053
6	2012	7.337	53.7	9.05931	8598.2	5.51866	249.3	9.8	0.129885	4.34188	0.158097
6	2013	8.88889	54.2	9.17172	9621.2	5.53536	253.5	9.47163	0.123239	4.71866	0.154192
6	2014	9.67846	54.81	9.28546	10780.1	5.44544	231.7	9.99003	0.118808	5.01442	0.172847
6	2015	11.3252	55.31	9.33487	11326.2	5.28168	196.7	10.3466	0.0858187	5.18626	0.191747
6	2016	14.5719	55.97	9.40285	12122.9	5.01064	150	10.5425	0.0866655	5.40833	0.212611
6	2017	13.187	55.5698	9.45012	12709.7	5.51612	248.669	10.5243	0.109766	6.04753	0.219502
7	2004	4.17943	52.6038	8.0081	3005.2	4.53689	93.4	10.2	0.118297	1.21278	0.147524
7	2005	3.59017	53.1	8.07754	3221.3	4.94734	140.8	9.9	0.14214	1.44366	0.147027
7	2006	3.63892	53.5	8.17538	3552.4	5.2051	182.2	10.2	0.165019	1.62436	0.140561
7	2007	4.0726	53.9	8.32659	4132.3	5.42539	227.1	9.55	0.185144	1.8576	0.132327
7	2008	4.91794	55.4	8.48789	4855.6	5.64686	283.4	10.2	0.193225	2.17353	0.157582
7	2009	5.37287	55.5	8.55772	5206.8	5.75732	316.5	9.5	0.129102	2.24381	0.159195
7	2010	6.34351	55.66	8.73403	6210.7	5.75795	316.7	9.9	0.166593	2.76255	0.155675
7	2011	7.31415	56.5	8.93468	7590.7	5.76048	317.5	7.5	0.197753	3.28128	0.164625
7	2012	7.92373	56.9	9.05996	8603.8	5.76613	319.3	7.6	0.173316	3.57193	0.170419
7	2013	8.50673	57.4	9.17306	9634.1	5.80453	331.8	7.32427	0.166587	3.7683	0.192856
7	2014	7.3959	58.01	9.25466	10453.2	5.67367	291.1	7.43696	0.160803	3.92472	0.211763
7	2015	3.16996	58.8	9.31427	11095.2	5.69944	298.7	7.53405	0.0904019	3.95557	0.219132
7	2016	3.16774	59.2	9.37855	11831.9	5.37435	215.8	7.60399	0.0746003	4.05002	0.234229
7	2017	6.77182	59.7606	9.43381	12504	5.84855	346.731	6.34731	0.138816	4.61181	0.25339
8	2004	111.648	88.9638	8.86309	7066.3	1.8718	6.5	24.3	1.7776	4.59697	0.19849
8	2005	113.918	89.09	9.0177	8247.8	1.96009	7.1	31.4	1.66932	5.14229	0.214518
8	2006	109.805	88.7	9.12027	9138.7	1.79176	6	30.6	1.76147	5.67589	0.237646
8	2007	105.619	88.7	9.2247	10144.6	1.64866	5.2	33.3	1.79218	6.45777	0.260613
8	2008	112.884	88.6	9.3449	11440.3	1.16315	3.2	34.9	1.63285	7.26321	0.269359
8	2009	114.612	88.6	9.43211	12482.9	0.405465	1.5	37	1.27312	7.75665	0.29395
8	2010	115.772	89.3	9.54524	13978	0.693147	2	36.6	1.48029	7.96984	0.313766
8	2011	116.932	89.3	9.6837	16053.8	0.741937	2.1	25.3	1.47223	8.18302	0.311855
8	2012	125.137	89.3	9.78716	17803.7	1.09861	3	26.3	1.37103	8.43468	0.330659
8	2013	141.474	89.6	9.88303	19595	1.30833	3.7	23.7276	1.26509	8.95068	0.354627
8	2014	168.254	89.6	9.96136	21191.6	1.25276	3.5	21.3635	1.2306	9.72356	0.391464
8	2015	166.555	87.6	10.0521	23205.2	1.19392	3.3	18.9994	1.16774	10.3534	0.447144
8	2016	188.737	87.9	10.1472	25520.4	1.43508	4.2	16.6353	1.06831	11.6369	0.502742
8	2017	195.321	88.6395	10.1571	25773.4	0.758286	2.13462	19.9345	1.2445	10.9614	0.533998
9	2004	13.2439	49.063	8.46672	4753.9	5.14049	170.8	14.8	0.911582	1.84002	0.196127
9	2005	14.278	50.5	8.57098	5276.3	5.38862	218.9	16.9	1.02182	2.42746	0.229973
9	2006	13.6812	51.9	8.66789	5813.2	5.52864	251.8	18.1	1.05057	2.85373	0.232044
9	2007	15.2704	53.2	8.7889	6561	5.743	312	19.06	1.03966	3.35167	0.25168
9	2008	17.4637	54.3	8.90334	7356.5	5.71439	303.2	19.5	0.908123	3.9071	0.277463
9	2009	18.3528	55.6	8.98763	8003.5	5.86164	351.3	21.3	0.679344	4.40909	0.306829
9	2010	21.3973	60.58	9.11803	9118.2	5.9341	377.7	22.3	0.770898	5.28066	0.336072
9	2011	24.4419	61.9	9.28776	10805	5.93806	379.2	17	0.717024	6.15224	0.362152
9	2012	26.1365	63	9.40936	12202	5.94149	380.5	17.7	0.639867	6.82646	0.395304
9	2013	30.3405	64.11	9.51766	13597.8	5.9682	390.8	17.9434	0.576593	7.45285	0.432948
9	2014	30.2853	65.21	9.61303	14958.4	5.95558	385.9	18.6498	0.538251	8.17776	0.465315
9	2015	30.4607	66.52	9.69626	16256.7	5.83393	341.7	18.9968	0.504918	8.79212	0.521529
9	2016	31.6654	67.72	9.77597	17605.6	5.67812	292.4	19.144	0.456725	9.67503	0.582679
9	2017	35.8746	70.4005	9.79559	17954.3	5.76057	317.529	20.5163	0.543886	9.77047	0.439368
10	2004	21.2526	55.3298	8.69015	5944.1	5.35375	211.4	14.9	0.627257	2.21707	0.197361
10	2005	22.3838	56.02	8.80387	6660	5.5326	252.8	16.2	0.658211	2.73138	0.217656
10	2006	22.8116	56.5	8.90039	7334.8	5.74524	312.7	16.3	0.708807	3.1428	0.232353
10	2007	24.0028	57.2	9.01981	8265.2	5.79393	328.3	18.21	0.721507	3.68286	0.25672
10	2008	23.3901	57.6	9.13323	9257.9	5.98217	396.3	19.4	0.682437	4.19643	0.276391
10	2009	24.6722	57.9	9.21107	10007.3	6.07466	434.7	20.8	0.561664	4.40728	0.311957
10	2010	27.4672	61.62	9.33279	11302.6	6.23009	507.8	22.2	0.630369	5.13179	0.336863
10	2011	30.2621	62.3	9.47813	13070.7	6.27965	533.6	18.6	0.624441	5.85631	0.366681
10	2012	32.3016	63.2	9.58548	14551.9	6.31608	553.4	19.4	0.569852	6.31697	0.394869
10	2013	38.0091	64	9.68695	16106	6.37673	588	19.3539	0.553558	6.834	0.425588
10	2014	39.4057	64.87	9.87165	19373.3	6.56244	708	19.4748	0.549668	7.28997	0.48511
10	2015	48.7064	65.8	9.95821	21125	6.49012	658.6	19.5712	0.524735	7.74393	0.493844
10	2016	52.0217	67	10.0374	22866.1	6.55834	705.1	19.7378	0.494343	8.45146	0.527052
10	2017	49.6861	68.1391	10.0313	22727.5	6.65266	774.846	23.0365	0.561931	8.50121	0.574075
11	2004	5.70046	33.9132	7.82377	2499.3	5.25645	191.8	9.6	0.12543	0.640805	0.137497
11	2005	5.63895	35.5	7.87891	2641	5.34758	210.1	9.9	0.139626	0.874937	0.153177
11	2006	7.97814	37.1	7.99601	2969.1	5.4689	237.2	10.7	0.15971	1.00038	0.16235
11	2007	6.10133	38.7	8.17648	3556.3	5.61677	275	11.62	0.164602	1.20311	0.163735
11	2008	5.68767	40.5	8.34343	4202.5	5.76299	318.3	13	0.158377	1.44283	0.161469
11	2009	5.15775	42.1	8.41279	4504.3	5.9682	390.8	13.3	0.106437	1.6411	0.171815
11	2010	5.28683	43.01	8.57267	5285.2	6.08473	439.1	14.7	0.132953	2.10252	0.1687
11	2011	5.41591	44.8	8.73748	6232.2	6.10435	447.8	11	0.132169	2.56393	0.178611
11	2012	5.16542	46.5	8.87634	7160.5	6.17794	482	11.9	0.144074	2.87404	0.177748
11	2013	5.76336	47.86	8.99936	8097.9	6.2742	530.7	11.9816	0.146606	3.18893	0.196636
11	2014	5.2053	49.15	9.20195	9916.4	6.42859	619.3	12.1174	0.146639	3.42748	0.21263
11	2015	5.40283	50.5	9.28922	10820.7	6.36647	582	12.2886	0.141093	3.58187	0.238192
11	2016	5.93141	51.99	9.36909	11720.5	6.12249	456	12.4376	0.126283	3.94018	0.254883
11	2017	6.19139	53.6788	9.36831	11711.4	6.4521	634.031	14.1643	0.14526	4.20938	0.274248
12	2004	3.12944	48.0867	8.31615	4089.4	4.61215	100.7	14.5	0.682581	1.3547	0.137084
12	2005	3.71306	49.4	8.40075	4450.4	4.63473	103	14.6	0.680071	1.78201	0.142358
12	2006	4.04865	50.4	8.4836	4834.8	4.75875	116.6	15.4	0.658717	2.03306	0.142514
12	2007	4.56723	51.4	8.6065	5467.1	4.90602	135.1	17.84	0.612127	2.44667	0.149301
12	2008	5.37652	53	8.73168	6196.1	5.03305	153.4	18.1	0.544295	2.81662	0.161046
12	2009	7.03914	55.1	8.8069	6680.2	5.19905	181.1	19	0.444657	3.11626	0.149524
12	2010	7.92303	57.1	8.91286	7426.9	5.32836	206.1	20.1	0.499699	3.91786	0.163326
12	2011	8.80693	58.1	9.08007	8778.6	5.45447	233.8	17.1	0.527893	4.71946	0.177956
12	2012	9.59049	59.6	9.20705	9967.2	5.55063	257.4	17.4	0.499649	5.25707	0.196097
12	2013	10.4321	60.77	9.32226	11184.2	5.64049	281.6	17.3944	0.479531	5.79258	0.215208
12	2014	13.3287	61.8	9.44543	12650.2	5.73042	308.1	17.6025	0.45848	6.31981	0.238251
12	2015	17.1936	62.6	9.53189	13792.7	5.79118	327.4	17.8409	0.421758	6.76612	0.262972
12	2016	21.4681	63.6	9.61575	14999.2	5.73463	309.4	18.0524	0.377768	7.43762	0.280088
12	2017	20.0802	65.8183	9.61903	15048.4	5.8762	356.454	20.3286	0.450019	7.68172	0.295181
13	2004	3.19174	35.5336	7.93265	2786.8	4.69684	109.6	11.5	0.0844923	0.694481	0.130861
13	2005	4.01032	37	8.04844	3128.9	4.80484	122.1	12.5	0.0820988	0.941865	0.121903
13	2006	4.53589	38.68	8.14888	3459.5	4.94876	141	13.1	0.102459	1.11072	0.128853
13	2007	4.95057	39.8	8.30516	4044.7	5.04665	155.5	13.64	0.12388	1.3276	0.137244
13	2008	6.63566	41.36	8.45472	4697.2	5.25854	192.2	14	0.135674	1.58442	0.144238
13	2009	8.55441	43.18	8.53208	5075	5.52545	251	14.8	0.114034	1.72739	0.142597
13	2010	10.3646	44.06	8.66365	5788.6	5.72129	305.3	15.4	0.154851	2.16739	0.13598
13	2011	12.1748	45.7	8.83806	6891.6	5.81024	333.7	14.3	0.17369	2.60738	0.146474
13	2012	13.6717	47.51	8.96564	7829.4	5.98091	395.8	14.4	0.162902	2.87496	0.149004
13	2013	13.1531	48.87	9.0804	8781.5	6.029	415.3	14.3978	0.157933	3.18678	0.159564
13	2014	14.4184	50.22	9.22193	10116.6	6.07051	432.9	14.4774	0.169048	3.45972	0.173217
13	2015	15.7402	51.62	9.31822	11139.1	5.97686	394.2	14.5187	0.164528	3.66256	0.192867
13	2016	16.2999	53.1	9.40407	12137.7	5.75416	315.5	14.5392	0.150167	4.02787	0.208341
13	2017	19.3109	54.6071	9.40802	12185.7	6.14789	467.731	16.4548	0.173428	4.16602	0.22061
14	2004	6.81554	44.0774	8.16263	3507.4	5.7589	317	19.1	0.334216	1.54238	0.230226
14	2005	7.31155	45	8.27652	3930.5	5.85134	347.7	20.2	0.342246	1.98815	0.254379
14	2006	8.30211	46.1	8.38213	4368.3	5.94175	380.6	20.6	0.346585	2.35237	0.256861
14	2007	8.47835	46.75	8.51425	4985.3	6.07649	435.5	21.16	0.361289	2.75185	0.258049
14	2008	8.28571	47.6	8.63789	5641.4	6.26092	523.7	22.8	0.355656	3.28451	0.260186
14	2009	10.2758	48.32	8.71912	6118.8	6.46537	642.5	22.8	0.280226	3.57944	0.291573
14	2010	11.2369	49.7	8.85228	6990.3	6.54793	697.8	23.1	0.326907	4.14322	0.305263
14	2011	12.198	50.95	9.02907	8342.1	6.73614	842.3	20.2	0.335864	4.707	0.328384
14	2012	13.9353	52.43	9.1534	9446.5	6.84183	936.2	20.6	0.309917	5.16416	0.352249
14	2013	16.446	53.75	9.27048	10619.9	6.81695	913.2	19.9939	0.298873	5.67393	0.361686
14	2014	20.3474	55.01	9.38281	11882.3	6.79839	896.4	20.6998	0.289695	6.07085	0.396597
14	2015	26.8627	57.01	9.46734	12930.4	6.83626	931	21.0563	0.241389	6.39846	0.416321
14	2016	35.7507	59.02	9.54353	13954.1	6.86527	958.4	21.2554	0	6.83916	0.47615
14	2017	28.8828	59.0282	9.56291	14227.2	7.01456	1112.72	21.8109	0.305489	7.21558	0.497324
15	2004	3.15296	28.9434	7.84506	2553.1	5.8545	348.8	13.4	0.0621481	0.859757	0.220901
15	2005	3.12817	30.65	7.96228	2870.6	6.10969	450.2	13.7	0.0600661	1.1242	0.2206
15	2006	3.55724	32.47	8.08979	3261	6.23088	508.2	14.6	0.062647	1.32718	0.212855
15	2007	3.86593	34.34	8.25624	3851.6	6.38266	591.5	16.06	0.0645615	1.60871	0.214519
15	2008	4.12301	36.03	8.4016	4454.2	6.50668	669.6	16.6	0.0659468	1.95216	0.230666
15	2009	4.79695	37.7	8.47783	4807	6.65942	780.1	17	0.047531	2.04159	0.229824
15	2010	5.58274	38.5	8.6168	5523.7	6.66772	786.6	17.6	0.0526154	2.47124	0.234142
15	2011	6.36852	40.57	8.79543	6604	6.72695	834.6	17.3	0.0773741	2.90088	0.245714
15	2012	6.72576	42.43	8.92597	7524.9	6.79279	891.4	17.5	0.109561	3.16929	0.261639
15	2013	5.1172	43.8	9.04491	8475.3	6.80173	899.4	17.6772	0.115477	3.41618	0.275519
15	2014	5.60627	45.2	9.20694	9966.1	6.64626	769.9	17.8387	0.115602	3.70272	0.287656
15	2015	5.60429	46.85	9.29219	10852.9	6.564	709.1	18.0002	0.129366	3.90374	0.317747
15	2016	5.99715	48.5	9.36706	11696.7	6.49406	661.2	18.1617	0.122114	4.24587	0.337421
15	2017	7.12574	50.1374	9.38068	11857.1	6.80405	901.488	19.2635	0.124266	4.50902	0.355707
16	2004	4.01237	42.1715	7.96905	2890.1	4.66532	106.2	13.5	0.0994156	1.32281	0.13324
16	2005	3.69217	43.2	8.0389	3099.2	4.79579	121	13.3	0.112558	1.15457	0.173656
16	2006	4.07627	43.8	8.13722	3419.4	4.95653	142.1	14.1	0.123099	1.33815	0.17066
16	2007	4.65028	44.3	8.29342	3997.5	5.23004	186.8	14.51	0.121144	1.63783	0.169695
16	2008	5.01917	45.2	8.446	4656.4	5.40493	222.5	15	0.126947	1.9833	0.187418
16	2009	5.28974	46	8.52423	5035.3	5.63835	281	16.8	0.0909201	2.26576	0.190863
16	2010	6.6391	49.7	8.67117	5832.3	5.71307	302.8	17.4	0.109943	2.83741	0.190441
16	2011	7.98846	51.83	8.83897	6897.9	5.89164	362	17.4	0.110499	3.40906	0.198033
16	2012	10.3089	53.5	8.96849	7851.7	6.06285	429.6	17.9	0.0906844	3.85048	0.206244
16	2013	20.27	54.51	9.09009	8867	6.23539	510.5	18.6166	0.0908832	4.28799	0.215723
16	2014	24.616	55.67	9.29184	10849.1	6.16036	473.6	19.2041	0.0977232	4.70796	0.2356
16	2015	26.8119	56.85	9.37957	11843.9	6.16856	477.5	19.7916	0.100036	5.04983	0.260928
16	2016	50.1774	58.1	9.45132	12725	6.23009	507.8	20.3791	0.0836848	9.33615	0.230808
16	2017	34.6098	60.0426	9.45251	12740.1	6.373	585.815	21.1028	0.0978902	6.72878	0.290563
17	2004	3.15787	35.5549	7.95078	2837.8	5.2391	188.5	15.6	0.0802718	0.727279	0.147236
17	2005	3.02361	37	8.04469	3117.2	5.27146	194.7	15.3	0.0759239	1.0242	0.161985
17	2006	3.49627	38.71	8.12847	3389.6	5.31468	203.3	15.9	0.0782161	1.18152	0.166703
17	2007	3.5518	40.45	8.26981	3904.2	5.37667	216.3	16.84	0.0805384	1.43918	0.169419
17	2008	3.57356	42.15	8.41461	4512.5	5.44674	232	17.9	0.0781061	1.74861	0.174796
17	2009	3.71256	43.2	8.49883	4909	5.69743	298.1	18.8	0.0536149	2.01831	0.188714
17	2010	4.55443	43.3	8.63444	5622	5.89302	362.5	19.3	0.0623903	2.49766	0.178321
17	2011	5.3963	45.1	8.78983	6567.1	6.15952	473.2	19.8	0.0623144	2.977	0.190139
17	2012	5.20327	46.65	8.91465	7440.2	6.32257	557	20	0.0625403	3.33689	0.195492
17	2013	4.13843	47.96	9.03266	8372.1	6.42357	616.2	20.7741	0.0636339	3.66189	0.202054
17	2014	4.60931	49.28	9.21634	10060.2	6.54305	694.4	21.3931	0.0708594	4.01493	0.22073
17	2015	4.37406	50.89	9.30497	10992.5	6.5805	720.9	22.0121	0.0654622	4.28252	0.242972
17	2016	5.16599	52.75	9.38685	11930.4	6.49964	664.9	22.6311	0.0577238	4.62551	0.259175
17	2017	5.54047	53.5567	9.38249	11878.5	6.66139	781.638	23.3547	0.0658861	4.82326	0.276642
18	2004	8.332	59.687	8.38158	4365.9	5.26786	194	15.1	0.184291	1.93674	0.316461
18	2005	8.51052	60.68	8.45329	4690.5	5.27811	196	16.8	1.61546	2.36239	0.315837
18	2006	8.52992	63	8.53303	5079.8	5.3822	217.5	17.7	1.61839	2.79151	0.329905
18	2007	8.60752	63.14	8.6348	5624	5.55953	259.7	18.72	1.57214	3.24615	0.355328
18	2008	9.06178	63.37	8.76402	6399.8	5.67298	290.9	19.7	1.33268	3.74016	0.377337
18	2009	9.38492	63.4	8.84028	6906.9	5.61422	274.3	21	1.06812	4.05438	0.412151
18	2010	9.05734	66.18	8.97339	7890.3	5.86732	353.3	21.8	1.16847	4.53439	0.442135
18	2011	8.72975	66.5	9.14545	9371.7	6.15273	470	18.4	1.12009	5.01439	0.468736
18	2012	9.2762	67.4	9.2632	10542.8	6.2172	501.3	19.6	1.08846	5.38626	0.442367
18	2013	10.7955	67.76	9.36472	11669.3	6.24008	512.9	19.4296	1.08751	5.83965	0.544551
18	2014	12.2465	68	9.41292	12245.6	6.11125	450.9	19.5782	0.987236	6.32095	0.595547
18	2015	13.8292	68.71	9.50005	13360.4	5.97279	392.6	19.676	0.911277	6.71081	0.664725
18	2016	16.7208	69.2	9.58274	14512.2	5.87577	356.3	19.7899	0.819959	7.35045	0.719528
18	2017	16.8823	69.69	9.65446	15591.2	6.00604	405.871	16.5562	0.866669	7.6954	0.765477
19	2004	2.56061	44.3716	7.94364	2817.6	2.71469	15.1	17.8	0.356372	0.845334	0.099852
19	2005	2.45033	45.2	8.0077	3004	2.87356	17.7	18.8	0.230448	1.0931	0.108888
19	2006	3.14856	46.1	8.0881	3255.5	2.93386	18.8	18.2	0.215575	1.25778	0.0985284
19	2007	2.95964	47.2	8.24049	3791.4	2.96011	19.3	18.8	0.21731	1.45567	0.11785
19	2008	1.91441	48	8.38708	4390	3.23868	25.5	20.1	0.215554	1.70901	0.0938551
19	2009	2.27273	49.13	8.46472	4744.4	3.28466	26.7	20.3	0.202532	1.90369	0.0996438
19	2010	2.70318	49.8	8.57081	5275.4	3.64806	38.4	21.6	0.285312	2.38626	0.0871092
19	2011	3.13364	50.5	8.77122	6446	4.06217	58.1	16.1	0.327551	2.86882	0.0938196
19	2012	3.7296	51.6	8.91032	7408	4.39321	80.9	16.9	0.316635	3.22132	0.0872811
19	2013	7.89598	52.74	9.02913	8342.6	4.28082	72.3	17.011	0.294951	3.51541	0.100654
19	2014	5.16746	53.76	9.20156	9912.6	4.28772	72.8	18.1414	0.281698	3.87254	0.096154
19	2015	7.82396	55.12	9.29235	10854.7	4.56226	95.8	18.4179	0.244777	4.06312	0.118585
19	2016	9.49194	56.78	9.37948	11842.9	4.96564	143.4	18.5487	0.194304	4.30775	0.1285
19	2017	10.363	57.52	9.47388	13015.2	4.90422	134.857	10.7709	0.227507	4.68296	0.128953
20	2004	3.23772	43.5695	7.8282	2510.4	3.88362	48.6	7.8	0.119771	0.780152	0.133157
20	2005	3.78343	45.2	7.94069	2809.3	4.0656	58.3	9.1	0.114584	1.09711	0.129583
20	2006	3.72745	46.7	7.96339	2873.8	4.27944	72.2	9.6	0.125058	1.24125	0.137062
20	2007	3.60825	48.3	8.16317	3509.3	4.3108	74.5	9.4	0.137533	1.46104	0.132487
20	2008	3.97887	49.99	8.32511	4126.2	4.41159	82.4	9.9	0.12974	1.79496	0.143093
20	2009	4.59538	51.59	8.40702	4478.4	4.50203	90.2	10.8	0.0807011	2.28364	0.151878
20	2010	5.6526	53.02	8.57106	5276.7	4.54966	94.6	13.7	0.106565	2.8566	0.141664
20	2011	6.70982	55.02	8.77654	6480.4	4.66721	106.4	12.3	0.188439	3.42956	0.153213
20	2012	9.06077	56.98	8.90698	7383.3	4.83469	125.8	12.7	0.293089	3.89081	0.154094
20	2013	11.3824	58.34	9.02786	8332	4.97189	144.3	13.2764	0.336117	4.26266	0.164434
20	2014	13.78	59.6	9.15797	9489.8	4.97397	144.6	13.7871	0.415875	4.76693	0.178019
20	2015	17.3939	60.94	9.25958	10504.7	4.97742	145.1	14.2979	0.307409	5.21233	0.196679
20	2016	20.5877	62.6	9.35434	11548.8	4.75617	116.3	14.8087	0.245489	5.82016	0.207323
20	2017	23.4219	64.2429	9.43904	12569.6	4.99953	148.343	14.7541	0.343842	6.15514	0.238161
21	2004	4.07871	31.5678	7.83158	2518.9	5.07079	159.3	8.3	0.0866943	0.65539	0.203443
21	2005	3.62248	33	7.93837	2802.8	5.37574	216.1	10	0.0876506	0.899803	0.207376
21	2006	4.82392	34.3	8.00717	3002.4	5.50777	246.6	9.4	0.101712	1.05739	0.212099
21	2007	4.71532	35.6	8.17377	3546.7	5.68392	294.1	10.01	0.104072	1.29259	0.219726
21	2008	4.99804	37.4	8.3239	4121.2	5.78444	325.2	10.9	0.122805	1.5369	0.229343
21	2009	5.66275	38.7	8.40337	4462.1	6.79671	894.9	12.2	0.116667	1.72907	0.244448
21	2010	6.58217	40.18	8.53442	5086.9	6.34018	566.9	12.5	0.130971	2.17045	0.276653
21	2011	7.5016	41.83	8.72072	6128.6	6.28133	534.5	9.2	0.146594	2.61184	0.287563
21	2012	8.39947	43.53	8.85387	7001.4	6.23382	509.7	9.8	0.156541	2.95286	0.302869
21	2013	9.8724	44.9	8.97402	7895.3	6.34704	570.8	10.3369	0.15229	3.23924	0.323848
21	2014	6.77419	46.3	9.14289	9347.7	6.48677	656.4	10.5065	0.152934	3.50588	0.348699
21	2015	5.09205	47.69	9.23478	10247.4	6.32847	560.3	10.5466	0.110346	3.66976	0.372392
21	2016	6.45138	49.21	9.32395	11203.1	6.36681	582.2	10.6686	0.103898	3.98652	0.402559
21	2017	6.30808	50.7457	9.41436	12263.3	6.40286	603.571	7.22006	0.119283	4.30625	0.426595
22	2004	1.07185	25.855	7.45101	1721.6	4.03601	56.6	5.9	0.0787177	0.446416	0.0957189
22	2005	1.61716	26.87	7.53743	1877	4.237	69.2	6.1	0.0592232	0.585885	0.101392
22	2006	1.62202	27.46	7.59317	1984.6	4.29592	73.4	6.4	0.0568854	0.603594	0.102096
22	2007	1.83333	28.24	7.77233	2374	4.41037	82.3	7.23	0.0636874	0.720332	0.111717
22	2008	2.26478	29.11	7.93627	2796.9	4.60517	100	7.8	0.0701302	0.878783	0.106928
22	2009	2.45963	29.89	8.00817	3005.4	4.86676	129.9	16.9	0.0404227	1.02506	0.109551
22	2010	3.41732	33.81	8.15246	3471.9	5.06953	159.1	9.4	0.046373	1.33445	0.100555
22	2011	4.375	34.96	8.32975	4145.4	5.34472	209.5	7	0.0553692	1.64383	0.109362
22	2012	5.69495	36.41	8.46653	4753	5.36082	212.9	7.9	0.0615455	1.95195	0.110345
22	2013	8.11667	37.83	8.60043	5434	5.60138	270.8	10.1481	0.0641226	2.28655	0.117961
22	2014	11.5589	40.01	8.80556	6671.2	5.5106	247.3	10.6411	0.0723803	2.63768	0.129594
22	2015	15.7352	42.01	8.90746	7386.9	5.59397	268.8	11.1341	0.0755109	2.9753	0.150611
22	2016	19.6675	44.15	8.99842	8090.3	5.61604	274.8	11.6271	0.0335841	3.3135	0.162015
22	2017	21.7803	45.4143	9.09235	8887.01	5.72419	306.186	12.2201	0.0584457	3.63199	0.16887
23	2004	2.74856	28.4494	7.53059	1864.2	4.87901	131.5	5.8	0.104625	0.620165	0.133682
23	2005	2.92784	29.5	7.62159	2041.8	4.93087	138.5	5.9	0.111894	0.781609	0.126535
23	2006	3.70668	30.5	7.71891	2250.5	4.97328	144.5	6.5	0.124003	0.892587	0.123392
23	2007	3.46503	31.6	7.8763	2634.1	5.09068	162.5	6.72	0.14162	1.04588	0.127696
23	2008	3.06505	33	8.04	3102.6	5.14458	171.5	7.5	0.116919	1.25462	0.140436
23	2009	3.95757	34	8.12246	3369.3	5.24913	190.4	8.5	0.0891275	1.34936	0.148142
23	2010	4.34982	34.7	8.28198	3952	5.39272	219.8	9.1	0.125918	1.61944	0.127871
23	2011	4.74206	36.8	8.45999	4722	5.55373	258.2	8.8	0.118305	1.88951	0.135977
23	2012	6.30127	39.31	8.59721	5416.5	5.62618	277.6	9.3	0.128665	2.21252	0.140992
23	2013	7.82718	40.48	8.72279	6141.3	5.84788	346.5	9.85282	0.133704	2.50136	0.152365
23	2014	9.53768	41.73	8.91679	7456.1	6.05138	424.7	10.3012	0.143629	2.71826	0.165777
23	2015	17.674	43.33	9.01701	8242.1	6.06657	431.2	10.7496	0.115856	2.89316	0.183598
23	2016	16.6794	45.03	9.10718	9019.8	6.12446	456.9	11.198	0.0933973	3.0992	0.191707
23	2017	19.7126	46.8357	9.19932	9890.43	6.24813	517.043	11.4994	0.11485	3.38491	0.196423
24	2004	8.31663	35.5042	7.53182	1866.5	4.62399	101.9	13.8	0.10454	0.651509	0.138053
24	2005	8.24336	37.23	7.62686	2052.6	4.70048	110	14.3	0.10203	0.988278	0.148039
24	2006	7.82322	39.12	7.72321	2260.2	4.78332	119.5	14.9	0.0974674	1.17367	0.139122
24	2007	7.90207	40.62	7.88031	2644.7	4.90527	135	15.72	0.0975237	1.43244	0.145777
24	2008	7.50689	42.1	8.05086	3136.5	5.21112	183.3	16.4	0.0844301	1.82136	0.159048
24	2009	9.9343	43.5	8.14253	3437.6	5.29782	199.9	17.6	0.0701319	2.17056	0.160933
24	2010	9.41469	45.76	8.31996	4105	5.39499	220.3	18.5	0.0817485	2.74017	0.169927
24	2011	8.89508	47.3	8.52276	5027.9	5.77486	322.1	16.8	0.0763455	3.30979	0.167149
24	2012	8.2516	50.02	8.65913	5762.5	5.82511	338.7	17.6	0.0646443	3.85005	0.174927
24	2013	9.05074	51.31	8.77996	6502.6	5.85965	350.6	17.5789	0.0776909	4.26209	0.191034
24	2014	9.05081	52.57	8.97869	7932.2	5.86278	351.7	17.6228	0.0961626	4.68472	0.206607
24	2015	4.50801	53.92	9.0698	8688.9	5.86136	351.2	17.6144	0.108911	4.79039	0.232306
24	2016	4.55666	55.34	9.14808	9396.4	5.85908	350.4	17.5727	0.107132	5.08741	0.239265
24	2017	3.65171	57.25	9.24931	10397.3	5.97217	392.357	16.54	0.110495	5.61644	0.255882
25	2004	1.61701	28.8928	7.52413	1852.2	3.77276	43.5	14.6	0.0936045	0.57929	0.0994652
25	2005	1.93495	30.02	7.5908	1979.9	3.94158	51.5	13.3	0.111738	0.743817	0.109589
25	2006	2.01559	31.09	7.6658	2134.1	4.01277	55.3	14.1	0.134031	0.872886	0.10855
25	2007	2.12849	32.25	7.75315	2328.9	4.03069	56.3	15.31	0.155618	1.02162	0.123168
25	2008	2.35558	33.56	7.90978	2723.8	4.3745	79.4	15.8	0.133278	1.18351	0.131377
25	2009	2.8169	34.89	7.99971	2980.1	4.70682	110.7	16.9	0.0780766	1.24072	0.12202
25	2010	4.48418	36.12	8.13877	3424.7	4.64054	103.6	17.6	0.121652	1.59959	0.121649
25	2011	6.15146	37.15	8.27114	3909.4	4.56122	95.7	15.8	0.112308	1.95845	0.126642
25	2012	5.20583	38.75	8.41332	4506.7	4.65396	105	17	0.0994435	2.19173	0.119626
25	2013	6.29366	40.13	8.53852	5107.8	4.79331	120.7	17.7107	0.101138	2.42733	0.13624
25	2014	8.51092	41.68	8.74458	6276.6	4.82431	124.5	18.1517	0.0785889	2.63821	0.143068
25	2015	10.8395	43.19	8.84451	6936.2	4.8489	127.6	18.5927	0.075995	2.61176	0.155955
25	2016	13.1856	44.69	8.9169	7456.9	4.86676	129.9	19.0337	0.0658591	2.75798	0.167581
25	2017	14.074	46.0614	9.0143	8219.77	4.93056	138.457	19.2753	0.0666949	3.05139	0.176118
26	2004	5.84434	38.3705	7.57947	1957.6	2.27213	9.7	6.3	0.102365	0.722565	0.0366401
26	2005	5.81818	39.25	7.67392	2151.5	2.31254	10.1	7.7	0.0622823	0.999982	0.0550936
26	2006	6.48649	39.26	7.76574	2358.4	2.43361	11.4	8.3	0.0810797	1.16929	0.0707079
26	2007	5.22659	40.07	7.89499	2683.8	2.63906	14	8.4	0.061155	1.37777	0.0895174
26	2008	5.68807	40.86	8.02656	3061.2	2.85071	17.3	8.5	0.0497662	1.73899	0.106308
26	2009	5.46296	41.9	8.11558	3346.2	3.13549	23	9.7	0.0370841	1.93894	0.094598
26	2010	5.9282	44.72	8.25912	3862.7	3.89995	49.4	10.1	0.0395514	2.41071	0.0947077
26	2011	6.39344	46.22	8.43566	4608.5	4.2442	69.7	7.8	0.0365074	2.88247	0.102374
26	2012	7.50831	47.44	8.58754	5364.4	4.31482	74.8	9.4	0.0387551	3.29074	0.0915195
26	2013	5.57047	48.51	8.73172	6196.4	4.3281	75.8	10.0562	0.0413558	3.6303	0.0896614
26	2014	6.10922	49.78	8.89326	7282.7	4.28082	72.3	10.4257	0.0464127	3.9441	0.109863
26	2015	4.82877	50.3	8.97884	7933.4	4.1972	66.5	10.7952	0.0519241	4.11395	0.117666
26	2016	4.91289	51.63	9.06698	8664.4	4.28359	72.5	11.1648	0.041249	4.33559	0.113401
26	2017	4.89278	52.8329	9.16483	9555.1	4.34825	77.3429	11.4218	0.0483439	4.72688	0.133858
